# Supplementary material for: Correlates of climate change skepticism
Source: Front Psychol. 2024 Apr 24;15:1328307. doi: 10.3389/fpsyg.2024.1328307 (PMC11076737; doi:10.3389/fpsyg.2024.1328307)
Supplement: Supplementary file 1 [file Data_Sheet_1.CSV]

StartDate	EndDate	Status	Progress	Duration__in_seconds_	Finished	RecordedDate	ResponseId	DistributionChannel	UserLanguage	Prolific_ID	BJW_1	BJW_2	BJW_3	BJW_4	BJW_5	BJW_6	BJW_7	CCQ_1	CCQ_2	CCQ_3	CCQ_4	CCQ_5	CCQ_6	CCQ_7	CCQ_8	CCQ_9	CCQ_10	CCQ_11	CCQ_12	CCQ_13	CCQ_14	CCQ_15	CCQ_16	CCQ_17	CCQ_18	CCQ_19	CCQ_20	CCQ_21	CCQ_22	TOA_1	TOA_2	TOA_3	TOA_4	TOA_5	TOA_6	TOA_7	TOA_8	TOA_9	TOA_10
5/9/2022 5:08:52	5/9/2022 5:23:49	0	100	896	1	5/9/2022 5:23:49	R_3Rlx1nzpRZ6IvP3	anonymous	EN	61489b8fe34fa737f9f1e481	9	9	9	4	8	3	2	4	5	4	6	7	3	5	4	4	3	4	3	5	2	2	6	4	2	2	6	6	3	1	6	9	1	3	8	8	8	1	2
5/9/2022 5:16:36	5/9/2022 5:27:51	0	100	675	1	5/9/2022 5:27:52	R_2DV0n1jX6s3UW14	anonymous	EN	6148915a2ab0aba65b521f8c	7	6	6	2	5	6	5	2	8	4	6	5	4	4	5	2	6	4	3	3	1	3	7	5	5	3	2	7	1	7	7	8	2	3	7	5	7	2	4
5/9/2022 5:18:11	5/9/2022 5:28:18	0	100	607	1	5/9/2022 5:28:19	R_vdxBFRL8ahHHWVj	anonymous	EN	5f2f119b1712a92f81859393	4	6	6	6	5	4	4	2	7	3	5	6	4	4	6	5	7	3	6	2	2	2	7	3	3	3	2	5	1	6	6	2	2	5	6	2	6	4	3
5/9/2022 5:20:47	5/9/2022 5:29:19	0	100	511	1	5/9/2022 5:29:19	R_1gUycmBTpIw39YB	anonymous	EN	5e3ff7f1209f97228a6c26a9	3	4	4	1	2	5	4	1	9	1	6	5	1	1	1	1	9	1	1	1	1	1	9	1	1	5	2	3	1	3	4	6	2	5	7	5	9	5	3
5/9/2022 5:19:03	5/9/2022 5:30:20	0	100	677	1	5/9/2022 5:30:21	R_0MKYsnMAhnF0NAl	anonymous	EN	5ebc64bf78ebdb082563937b	5	6	7	2	4	2	3	4	8	4	6	4	3	3	3	3	7	4	3	2	3	3	6	4	3	3	2	2	6	5	6	6	5	4	6	5	5	6	6
5/9/2022 5:18:46	5/9/2022 5:30:22	0	100	696	1	5/9/2022 5:30:22	R_D94kFomJxNBpDA5	anonymous	EN	61675c48f0f5f168c20d83f7	4	7	6	1	5	3	4	4	8	6	7	5	5	5	5	4	7	4	5	5	5	4	4	4	5	5	3	3	5	3	7	8	3	7	8	6	8	7	7
5/9/2022 5:19:22	5/9/2022 5:30:43	0	100	680	1	5/9/2022 5:30:43	R_sjKjuxBYsUAA0Xn	anonymous	EN	5ec9890b071cb10cf5438153	3	6	5	1	2	4	4	1	7	1	7	9	1	1	1	1	8	1	1	1	1	1	7	1	1	7	2	1	1	7	7	8	5	7	8	9	8	5	5
5/9/2022 5:17:23	5/9/2022 5:31:06	0	100	822	1	5/9/2022 5:31:06	R_2y48KI0T2PmHaQd	anonymous	EN	6060b2cead1daacd69adb31f	5	4	5	4	5	5	4	4	6	3	5	4	2	2	3	2	6	4	4	3	1	2	7	6	5	5	3	3	1	7	8	9	5	6	8	8	9	4	5
5/9/2022 5:14:31	5/9/2022 5:31:13	0	100	1001	1	5/9/2022 5:31:13	R_2wiy14qw5MvrMWM	anonymous	EN	5ed696ae115bb40deb9360d4	6	6	6	3	6	5	2	2	7	5	6	7	5	5	4	3	7	5	6	3	3	3	6	3	4	5	4	3	2	7	6	6	3	4	7	5	7	3	6
5/9/2022 5:19:05	5/9/2022 5:31:41	0	100	755	1	5/9/2022 5:31:41	R_2v8M7NJjUsW2G0c	anonymous	EN	5f540fc665e3b6148c04f10e	5	5	4	3	5	5	5	1	7	2	3	7	3	3	3	1	8	4	4	3	1	2	8	2	2	5	2	6	1	3	5	2	2	5	6	1	8	3	5
5/9/2022 5:18:25	5/9/2022 5:31:59	0	100	813	1	5/9/2022 5:31:59	R_1ikF0gePmwl4BQ0	anonymous	EN	5cc2007449ac7b0017671edf	4	3	3	4	3	2	2	2	7	1	6	7	1	2	2	1	7	2	1	2	1	2	8	9	9	7	2	6	1	5	4	8	6	7	7	8	9	1	3
5/9/2022 5:20:52	5/9/2022 5:33:04	0	100	731	1	5/9/2022 5:33:04	R_DH715tG9ipDeeTn	anonymous	EN	5eb2ec84e8373809d7043600	2	3	2	1	2	2	1	3	8	5	6	5	5	4	5	3	7	4	4	5	5	5	4	3	5	5	4	7	1	7	6	9	4	8	4	7	7	5	3
5/9/2022 5:19:27	5/9/2022 5:33:10	0	100	822	1	5/9/2022 5:33:10	R_ApUEAwcDBZ2s9wZ	anonymous	EN	5eb563cdca57073f4a9f3988	5	6	5	6	4	3	3	1	6	2	5	4	1	3	2	1	7	2	1	1	1	1	6	1	1	2	2	1	1	5	4	7	3	4	4	6	8	3	2
5/9/2022 5:20:39	5/9/2022 5:33:32	0	100	773	1	5/9/2022 5:33:32	R_0MtqRDHXa1nsbkd	anonymous	EN	577d9254c6144900014a0083	4	4	4	1	4	3	4	5	5	4	6	4	2	4	4	2	4	4	4	3	1	1	6	5	5	5	5	5	1	4	6	6	4	7	7	5	6	7	5
5/9/2022 5:27:05	5/9/2022 5:34:36	0	100	450	1	5/9/2022 5:34:36	R_1ImaaGQH11xVtAv	anonymous	EN	5a4698b97a3e3a0001dd564e	3	3	5	6	4	5	3	1	6	2	8	5	3	2	2	1	5	1	1	1	1	1	8	1	1	3	2	5	1	8	4	9	7	8	5	9	7	7	6
5/9/2022 5:20:11	5/9/2022 5:35:04	0	100	893	1	5/9/2022 5:35:05	R_6XxIw2pU9xQMXUB	anonymous	EN	5ed9f45b9e6b4a59a15edfe3	4	3	5	3	4	2	2	4	6	3	5	2	2	3	3	2	7	2	1	2	1	2	7	2	2	5	1	1	1	7	9	9	4	9	9	9	9	2	5
5/9/2022 5:19:40	5/9/2022 5:35:05	0	100	924	1	5/9/2022 5:35:05	R_QgEt72ntJzRCmYx	anonymous	EN	5f4918b3e29d092d7b47f81e	6	6	6	3	6	6	7	1	9	1	2	9	1	1	1	1	8	2	1	1	1	2	9	1	8	7	1	1	1	8	9	4	4	9	8	6	9	6	8
5/9/2022 5:18:50	5/9/2022 5:35:17	0	100	986	1	5/9/2022 5:35:17	R_2rwFBqjyv8sn2zz	anonymous	EN	5f0afa661e74d03cb551fedb	7	6	8	4	3	2	1	7	7	3	6	7	3	7	6	8	8	3	4	8	3	4	8	4	4	2	3	2	2	4	8	8	3	7	5	7	8	2	3
5/9/2022 5:24:58	5/9/2022 5:35:18	0	100	620	1	5/9/2022 5:35:19	R_3Jzou2V7fJxqQv9	anonymous	EN	60bf586b21575c00713d0c55	3	3	5	2	2	2	2	2	8	2	6	5	2	2	2	2	8	2	2	2	2	2	9	2	2	2	2	2	1	8	5	2	3	8	9	4	9	1	2
5/9/2022 5:23:16	5/9/2022 5:37:19	0	100	842	1	5/9/2022 5:37:19	R_10ruFAVMMRHhAzS	anonymous	EN	60fd13383da8b1816d626972	3	4	3	3	3	3	1	1	9	4	4	6	4	4	4	1	9	1	2	2	1	1	9	1	1	5	1	2	1	3	4	9	5	5	6	7	9	3	3
5/9/2022 5:22:09	5/9/2022 5:37:37	0	100	927	1	5/9/2022 5:37:37	R_8BT8ps4CnyMyv2p	anonymous	EN	5e91b4dc5be9fb0008cc26d0	7	7	7	6	6	7	3	1	8	2	6	8	1	2	1	1	9	1	1	1	1	1	9	7	2	5	2	1	1	9	9	9	3	3	8	9	8	3	2
5/9/2022 5:18:48	5/9/2022 5:37:40	0	100	1132	1	5/9/2022 5:37:41	R_1rkvxG8mUqNx86p	anonymous	EN	5cd722e52a6c98001a4626ab	1	1	1	1	1	1	1	1	9	1	7	3	1	1	1	1	9	1	1	1	1	1	9	1	1	5	1	3	1	7	7	6	2	2	8	5	8	2	5
5/9/2022 5:17:48	5/9/2022 5:38:52	0	100	1263	1	5/9/2022 5:38:52	R_R2zFHjnjQs4Itln	anonymous	EN	5e37cf21b5cfc874b5ea5cf3	5	7	5	1	3	2	2	1	1	1	6	8	1	1	1	1	9	1	1	1	1	1	9	9	7	5	1	1	1	4	4	6	4	6	4	4	8	4	5
5/9/2022 5:28:40	5/9/2022 5:39:44	0	100	664	1	5/9/2022 5:39:45	R_2AYccVSilqC5rwW	anonymous	EN	5ea202eb5d022310718481bb	2	6	4	2	2	4	2	1	9	1	4	3	1	3	2	1	9	1	1	1	1	1	9	2	2	4	1	4	1	7	6	9	5	8	7	9	9	2	3
5/9/2022 5:34:08	5/9/2022 5:39:56	0	100	347	1	5/9/2022 5:39:56	R_cvyVPhGPucvezsJ	anonymous	EN	5f2a6dbda32ba225f2e119d5	5	6	5	3	4	4	6	4	6	6	6	5	2	5	5	4	4	4	5	4	5	3	5	3	3	3	4	4	2	7	6	4	3	5	7	7	6	3	4
5/9/2022 5:25:38	5/9/2022 5:40:00	0	100	862	1	5/9/2022 5:40:00	R_1o21CECNBunctiy	anonymous	EN	60f193bde43a6e86c505ac94	5	7	7	3	2	3	5	1	8	1	7	5	1	1	1	4	7	1	3	1	1	2	5	1	3	5	3	4	1	7	4	6	2	6	7	7	7	1	3
5/9/2022 5:26:20	5/9/2022 5:40:12	0	100	832	1	5/9/2022 5:40:13	R_2PCjJIgNuOEKwDe	anonymous	EN	5c321dab25cdea0001c30572	3	6	3	1	3	3	4	3	7	3	6	8	2	4	3	1	6	4	1	3	1	4	5	2	6	5	4	6	1	4	6	8	4	8	6	2	7	1	3
5/9/2022 5:22:49	5/9/2022 5:40:31	0	100	1061	1	5/9/2022 5:40:31	R_1o5B3YroQIZ8DSF	anonymous	EN	6159f6930f0fee3e48196ee3	5	5	4	4	5	6	3	3	7	3	6	4	4	4	3	3	6	3	3	3	3	4	5	6	3	3	3	6	1	6	6	9	3	4	8	4	8	2	5
5/9/2022 5:31:20	5/9/2022 5:40:35	0	100	555	1	5/9/2022 5:40:36	R_2TuWQcLBotuFMtT	anonymous	EN	6277fb597942c07d74b16b98	4	6	7	3	4	5	3	2	9	2	4	7	1	3	5	2	8	2	2	1	2	6	9	2	2	3	1	1	9	7	8	9	3	7	7	9	7	8	3
5/9/2022 5:31:16	5/9/2022 5:40:42	0	100	566	1	5/9/2022 5:40:42	R_2TQOS8QixywkogE	anonymous	EN	5f5888a95619fa3e3b98b3af	4	4	4	2	2	2	1	3	7	5	7	9	2	2	2	1	9	4	2	2	1	1	9	2	3	4	2	8	1	3	7	9	1	4	7	9	9	8	3
5/9/2022 5:29:25	5/9/2022 5:40:56	0	100	690	1	5/9/2022 5:40:56	R_3QJeH2VZpZQVIeA	anonymous	EN	57a78015454e5400015f57ec	5	5	5	2	3	4	2	1	6	1	2	1	1	2	4	1	7	2	1	1	1	2	7	7	7	6	2	2	1	8	6	6	6	5	8	6	9	4	6
5/9/2022 5:32:18	5/9/2022 5:41:27	0	100	548	1	5/9/2022 5:41:27	R_2TZ716aIHUSPCv5	anonymous	EN	54aefa06fdf99b09c01b37f4	4	5	5	2	2	5	4	1	8	1	5	8	1	3	1	1	8	1	1	1	1	1	8	5	3	8	1	1	1	7	5	7	4	5	7	4	6	4	4
5/9/2022 5:26:21	5/9/2022 5:41:34	0	100	913	1	5/9/2022 5:41:35	R_1IKtj8qq2OJ8Gal	anonymous	EN	5fbe45eab09bc501700e1c46	3	6	6	3	4	6	6	1	8	1	3	8	1	1	1	1	8	2	1	1	1	1	7	1	1	5	1	1	1	7	7	2	4	8	7	7	7	7	7
5/9/2022 5:33:55	5/9/2022 5:41:45	0	100	469	1	5/9/2022 5:41:45	R_yxXjfty9dSG4MlH	anonymous	EN	5c9f46a912505500018d191b	5	4	6	5	6	4	3	6	5	6	7	6	3	6	5	3	8	3	5	6	5	2	5	4	2	2	3	7	1	5	6	8	4	5	6	6	8	3	3
5/9/2022 5:32:03	5/9/2022 5:41:55	0	100	591	1	5/9/2022 5:41:55	R_3ereSUUlmGbS69k	anonymous	EN	5b498b79369f84000112c045	4	4	4	4	4	4	4	5	5	5	5	5	5	5	5	3	4	3	4	4	4	4	4	5	4	3	4	4	3	9	6	6	4	5	5	5	5	5	5
5/9/2022 5:33:29	5/9/2022 5:41:57	0	100	507	1	5/9/2022 5:41:57	R_1g7HBd8Vvi8Ol8V	anonymous	EN	5f4380bb7ca9ca5ca407fc04	2	2	3	1	1	1	3	3	5	3	4	2	1	1	1	1	6	1	3	1	1	1	4	1	1	1	2	4	1	7	8	8	2	7	8	8	6	7	8
5/9/2022 5:25:44	5/9/2022 5:41:59	0	100	974	1	5/9/2022 5:42:00	R_3rY4FUM9wDTAFFR	anonymous	EN	5feaeb826079e1ad64f691f6	3	4	3	3	3	3	3	1	8	2	9	7	2	3	3	1	7	1	2	1	1	1	5	2	2	2	3	6	1	6	6	6	4	8	6	8	7	5	4
5/9/2022 5:24:25	5/9/2022 5:42:02	0	100	1057	1	5/9/2022 5:42:02	R_3k5l3ei2ZQCgHTp	anonymous	EN	5b3a03a71d4b680001694793	4	6	5	3	5	4	5	1	8	1	4	8	1	2	1	1	8	1	2	1	1	1	6	1	2	3	2	1	2	7	7	6	4	4	4	3	7	3	4
5/9/2022 5:33:48	5/9/2022 5:42:29	0	100	521	1	5/9/2022 5:42:29	R_57n7PjiterzRD7b	anonymous	EN	5c3739a4e508330001e59f56	2	5	4	3	3	3	3	2	7	2	6	5	3	5	4	2	7	2	2	2	1	2	6	2	3	4	2	2	1	7	5	2	5	8	7	7	7	7	3
5/9/2022 5:31:04	5/9/2022 5:42:31	0	100	687	1	5/9/2022 5:42:31	R_2fxJ8sQEZHtcxuY	anonymous	EN	57a7337e913c710001977341	4	4	5	5	6	4	3	5	6	5	7	5	5	5	6	5	6	7	5	3	5	2	5	5	5	3	6	8	2	8	7	1	5	7	8	5	7	4	7
5/9/2022 5:34:44	5/9/2022 5:42:38	0	100	473	1	5/9/2022 5:42:38	R_1mKnQt1GniIMk6z	anonymous	EN	5f9e03f3517e0d3ad1eab67b	5	5	4	2	4	4	5	3	8	2	8	5	2	2	2	2	7	3	3	2	2	2	5	2	2	4	2	2	2	9	8	6	4	5	8	7	8	3	3
5/9/2022 5:33:18	5/9/2022 5:42:40	0	100	561	1	5/9/2022 5:42:40	R_2wu9SpfXgmQSyEv	anonymous	EN	5ee8e74951a9512209f20ce5	6	8	8	4	6	7	6	6	8	4	6	6	4	5	5	3	8	6	5	5	4	3	7	5	5	2	4	5	1	4	4	7	4	3	6	9	7	2	5
5/9/2022 5:33:38	5/9/2022 5:43:16	0	100	578	1	5/9/2022 5:43:17	R_3e36REqu1vX1QFz	anonymous	EN	61030ea0fd598c32549577b8	7	7	7	5	3	4	5	1	2	1	8	9	2	1	1	1	8	5	1	1	1	1	8	9	9	4	2	2	4	8	8	6	4	6	8	7	7	2	6
5/9/2022 5:33:10	5/9/2022 5:43:35	0	100	624	1	5/9/2022 5:43:35	R_2fCoGcG9K8wysCj	anonymous	EN	5c2520f2f202160001f4c015	6	7	9	6	9	7	1	3	9	5	4	5	4	5	6	4	8	7	5	9	6	7	5	6	5	7	6	3	6	5	8	5	4	2	9	4	5	4	5
5/9/2022 5:37:10	5/9/2022 5:44:00	0	100	409	1	5/9/2022 5:44:00	R_2Uf1WIC9i0ruhXD	anonymous	EN	5c93c95acaab240017b8ca72	3	6	5	2	4	3	3	6	6	4	7	3	2	6	6	5	4	3	3	3	3	5	5	4	5	2	2	4	1	8	7	4	4	8	7	7	7	3	5
5/9/2022 5:32:42	5/9/2022 5:44:11	0	100	688	1	5/9/2022 5:44:11	R_3EWu9QF6UZPjaLc	anonymous	EN	5b9bf9437027930001c6153a	5	3	6	2	2	5	2	6	7	5	7	5	5	5	7	5	8	8	7	5	5	5	8	5	5	6	5	8	2	9	8	2	5	5	8	5	9	1	2
5/9/2022 5:34:46	5/9/2022 5:44:12	0	100	566	1	5/9/2022 5:44:12	R_3PGeSDHWvMGHs6C	anonymous	EN	60bca82b905daa19dbfc3ad4	1	1	1	1	1	1	1	2	9	2	6	3	1	1	2	2	8	1	3	1	1	1	9	1	1	1	1	8	1	4	3	8	7	3	3	9	9	8	1
5/9/2022 5:38:13	5/9/2022 5:44:16	0	100	362	1	5/9/2022 5:44:16	R_TtQLE6yBQxXgbw5	anonymous	EN	55a8dc81fdf99b51ef3ab182	7	7	5	3	5	5	2	5	6	5	9	5	3	5	5	5	7	5	5	5	4	4	6	5	5	5	6	5	1	5	6	6	1	4	5	6	7	5	4
5/9/2022 5:36:27	5/9/2022 5:44:17	0	100	470	1	5/9/2022 5:44:17	R_1PTUjFhyWr4y2bV	anonymous	EN	5dd2ccf12e6c772de06f525b	4	5	4	3	4	3	3	3	7	3	5	4	2	3	3	3	7	3	3	3	3	3	7	3	3	4	3	3	2	3	5	8	4	7	6	8	7	4	6
5/9/2022 5:32:14	5/9/2022 5:44:18	0	100	724	1	5/9/2022 5:44:19	R_2xQURVCRf2Jjh5T	anonymous	EN	6146f00304ffc2626b914d5e	3	6	4	2	2	2	4	2	6	1	3	8	1	2	2	2	7	2	2	2	2	2	8	2	6	5	3	2	2	4	6	3	4	7	8	2	7	4	6
5/9/2022 5:27:00	5/9/2022 5:44:51	0	100	1071	1	5/9/2022 5:44:51	R_3npCo9lXZSohB96	anonymous	EN	5d53e3e4c5248c0018e31d79	4	4	4	3	4	4	3	1	9	1	1	3	1	1	1	1	8	1	1	1	1	1	9	7	6	4	1	2	1	4	5	9	5	6	6	9	7	4	4
5/9/2022 5:32:09	5/9/2022 5:44:54	0	100	765	1	5/9/2022 5:44:55	R_29h5IypMBpQiZPC	anonymous	EN	558860f6fdf99b4020ba0c59	2	3	2	1	1	2	1	1	9	1	5	8	1	1	1	1	9	1	1	1	1	1	9	1	6	9	1	1	1	5	7	7	3	8	5	5	9	5	3
5/9/2022 5:28:32	5/9/2022 5:44:58	0	100	985	1	5/9/2022 5:44:58	R_25GCIiXwwfABNFM	anonymous	EN	5835e18fa708570001a8b0f4	6	7	7	4	6	7	3	3	7	3	6	2	3	3	3	2	6	3	2	3	3	2	5	4	3	2	5	3	3	7	7	7	4	7	5	3	5	5	4
5/9/2022 5:31:57	5/9/2022 5:45:14	0	100	797	1	5/9/2022 5:45:15	R_UYkEeAQ7goJpyLf	anonymous	EN	5f7e180204eed80b515a3569	4	6	6	4	5	6	4	1	7	1	6	7	1	2	1	1	7	1	2	2	1	1	8	3	3	2	1	4	1	6	6	4	4	8	8	7	8	5	2
5/9/2022 5:29:21	5/9/2022 5:45:15	0	100	953	1	5/9/2022 5:45:15	R_xikyO4OQ35aF3RD	anonymous	EN	60c1f0e3708c6bcc65473102	3	3	1	1	3	1	1	2	7	2	6	7	2	3	2	1	7	3	3	2	2	2	7	9	4	5	3	5	2	1	1	8	2	5	4	8	7	2	2
5/9/2022 5:35:39	5/9/2022 5:45:17	0	100	578	1	5/9/2022 5:45:17	R_3m466IMtngOK0ht	anonymous	EN	622a29bce2e57a4d347f83a3	6	6	6	2	3	3	3	2	4	2	8	4	2	4	5	3	4	4	4	2	3	3	6	3	3	4	5	6	1	7	7	3	2	6	7	3	5	3	3
5/9/2022 5:36:52	5/9/2022 5:45:34	0	100	522	1	5/9/2022 5:45:34	R_4OsSJkZVO2AJvqx	anonymous	EN	61656a0f042487629b92ae36	7	8	9	6	7	7	7	2	9	1	7	1	1	1	2	2	8	1	3	1	1	1	6	2	1	1	1	1	1	9	9	9	1	9	7	7	8	2	1
5/9/2022 5:37:07	5/9/2022 5:45:34	0	100	507	1	5/9/2022 5:45:35	R_3hEpq37Parm2ZnE	anonymous	EN	5fff5cf0b0fa420748a49b08	2	5	7	3	4	4	2	2	8	3	6	4	2	4	3	3	7	5	4	3	2	4	8	3	4	5	3	4	1	7	6	9	4	7	7	8	8	4	2
5/9/2022 5:32:33	5/9/2022 5:45:43	0	100	789	1	5/9/2022 5:45:43	R_2xxiucUS7kM9rNq	anonymous	EN	59a9a1c32ab6b80001a7df75	5	5	7	3	8	4	2	2	8	3	8	6	2	3	3	2	8	5	3	5	2	2	7	5	2	5	3	3	2	4	7	1	1	5	9	3	7	5	5
5/9/2022 5:35:15	5/9/2022 5:46:01	0	100	646	1	5/9/2022 5:46:02	R_3O1Y0i9YB7qU4bo	anonymous	EN	5c6c81054d186e00011606d7	4	4	5	3	4	2	3	2	7	1	8	7	1	1	1	1	7	2	1	1	1	1	5	2	1	5	2	3	1	3	6	8	3	7	8	4	8	5	5
5/9/2022 5:37:13	5/9/2022 5:46:04	0	100	531	1	5/9/2022 5:46:05	R_1QhZxPo8NIpUJMu	anonymous	EN	59f3a778b47dfc0001b65cf9	6	7	6	4	6	5	5	1	9	1	6	9	1	1	1	1	9	1	1	1	1	1	9	1	5	6	1	1	1	4	6	7	4	7	8	8	8	8	4
5/9/2022 5:38:45	5/9/2022 5:46:06	0	100	441	1	5/9/2022 5:46:07	R_BWxmjsqV5Tw14vn	anonymous	EN	5eab170759f5390b776df5a1	7	9	7	3	7	7	7	1	9	1	7	9	1	1	1	1	9	1	1	1	1	1	7	1	1	1	1	1	1	8	6	1	6	1	9	5	9	1	1
5/9/2022 5:36:18	5/9/2022 5:46:08	0	100	589	1	5/9/2022 5:46:08	R_8cOWFh3eyk7jVfz	anonymous	EN	5bf571c7d944c300012629cf	4	6	7	6	5	5	3	1	6	1	6	3	2	3	3	1	7	2	1	1	1	1	8	1	1	5	1	1	7	5	6	8	4	2	8	8	9	1	1
5/9/2022 5:38:19	5/9/2022 5:46:10	0	100	470	1	5/9/2022 5:46:11	R_1Kyk9fI6gXhhgYy	anonymous	EN	5acc6abbfa3b4e000173c8b5	5	6	6	5	5	5	4	2	6	2	5	6	2	2	2	2	6	2	2	1	1	1	8	2	2	5	2	4	1	7	5	1	2	6	6	5	7	4	3
5/9/2022 5:37:30	5/9/2022 5:46:27	0	100	537	1	5/9/2022 5:46:28	R_3RmFiKTrCRmyVw0	anonymous	EN	5a75d51a0f1bce0001219703	6	5	8	2	6	8	8	1	9	1	6	7	2	2	1	1	7	2	2	1	1	1	3	1	1	1	1	4	1	6	6	4	3	3	8	5	9	2	3
5/9/2022 5:35:24	5/9/2022 5:46:28	0	100	664	1	5/9/2022 5:46:28	R_3EG1zH7pN594SqZ	anonymous	EN	5d1736890a274600013f6b72	1	1	1	1	1	1	1	1	9	1	5	9	1	1	1	1	9	1	1	1	1	1	9	9	9	6	2	1	1	1	1	5	3	4	1	2	9	4	1
5/9/2022 5:32:38	5/9/2022 5:46:30	0	100	831	1	5/9/2022 5:46:30	R_1Fb4Jzv47VFRWOr	anonymous	EN	588093c6704f1100014a3d01	1	2	3	1	1	1	1	1	8	1	3	8	1	1	1	1	9	1	1	1	1	1	9	2	7	5	1	1	3	2	1	9	3	7	1	9	8	5	1
5/9/2022 5:32:49	5/9/2022 5:46:33	0	100	824	1	5/9/2022 5:46:34	R_2TAyVhU4ePgTByk	anonymous	EN	60e845f301f5a5901200baf4	3	3	3	2	2	3	1	1	9	1	5	7	2	3	3	1	9	2	2	2	1	2	7	7	6	5	3	3	1	5	2	6	4	5	5	6	8	1	5
5/9/2022 5:38:00	5/9/2022 5:46:34	0	100	513	1	5/9/2022 5:46:34	R_0UqwLKrpMF1yuvD	anonymous	EN	5cf10c50968101001aee96c9	3	4	3	2	3	4	3	1	8	1	7	7	1	1	1	1	8	1	1	1	1	1	1	1	1	1	1	1	1	6	6	8	3	3	8	7	7	3	3
5/9/2022 5:34:43	5/9/2022 5:46:35	0	100	711	1	5/9/2022 5:46:35	R_1qUotwFKNxw6GSA	anonymous	EN	56c6fd07b0b7a1000d5cf899	7	7	7	5	6	7	6	1	8	1	5	7	1	2	1	1	8	2	3	1	1	1	7	1	1	1	2	2	1	8	8	1	4	9	7	5	8	4	3
5/9/2022 5:35:41	5/9/2022 5:46:37	0	100	655	1	5/9/2022 5:46:37	R_1ZDCRWQjkkbxF4Z	anonymous	EN	5ef913ee6095e369eda5b9d7	2	3	2	1	5	1	1	4	4	2	6	4	2	6	6	5	3	7	4	3	2	7	6	3	5	4	7	4	1	4	6	4	3	3	4	3	5	4	3
5/9/2022 5:35:18	5/9/2022 5:46:37	0	100	679	1	5/9/2022 5:46:37	R_3iWRaBRsyB0yT8j	anonymous	EN	5fcbb3066829ff1a601fe080	5	4	4	1	1	2	2	3	4	3	6	5	2	4	5	1	6	4	4	1	1	1	6	5	8	5	1	8	1	3	1	8	3	9	2	7	8	3	3
5/9/2022 5:24:29	5/9/2022 5:46:43	0	100	1333	1	5/9/2022 5:46:43	R_1OCWbFG3yjRMx6l	anonymous	EN	5cb898d38609200014b98859	2	3	3	2	2	2	1	1	9	1	7	9	1	1	1	1	9	1	1	1	1	1	9	1	5	5	1	1	1	4	5	7	3	5	3	5	9	3	3
5/9/2022 5:40:38	5/9/2022 5:46:43	0	100	365	1	5/9/2022 5:46:44	R_2rPii41zRh9XDAs	anonymous	EN	59864648fd8cca00015cbb09	3	5	5	2	3	3	1	1	8	1	5	3	1	3	2	1	8	1	1	1	1	1	7	1	1	5	1	2	1	8	8	8	5	8	6	7	7	5	4
5/9/2022 5:38:07	5/9/2022 5:46:52	0	100	524	1	5/9/2022 5:46:52	R_1FKULEaxTflbHzN	anonymous	EN	5788e1834a84da00014c4199	2	2	3	3	2	1	1	1	8	1	2	8	1	1	1	1	8	1	1	1	1	2	9	8	8	5	1	5	1	3	3	6	4	9	4	5	5	6	5
5/9/2022 5:33:05	5/9/2022 5:46:53	0	100	827	1	5/9/2022 5:46:53	R_1lzQSpNnzceThrP	anonymous	EN	5f50e9a52213ce2868b7d0af	3	7	4	3	4	1	4	1	1	1	1	9	1	1	1	1	9	1	1	1	1	1	9	1	1	1	1	1	1	6	4	9	3	6	8	9	9	5	5
5/9/2022 5:37:25	5/9/2022 5:46:56	0	100	571	1	5/9/2022 5:46:56	R_22s1rexAMzh3uME	anonymous	EN	611a2ea35b55372a1608efd5	5	4	7	4	5	4	5	4	4	4	6	4	2	4	3	3	5	3	4	3	2	1	3	2	3	3	4	3	3	7	7	9	3	6	7	9	7	6	4
5/9/2022 5:39:39	5/9/2022 5:46:58	0	100	438	1	5/9/2022 5:46:58	R_1i8m38PCYpHqswi	anonymous	EN	5f22998e97fe48000864d728	4	5	6	2	5	5	3	1	9	1	7	8	1	2	5	1	9	9	2	1	1	1	7	1	5	5	1	2	1	4	6	6	3	6	2	9	8	3	3
5/9/2022 5:35:59	5/9/2022 5:47:19	0	100	679	1	5/9/2022 5:47:19	R_3nvimQf55x7oaAR	anonymous	EN	5a6ccf4c9d65ec00017e940a	3	3	3	2	3	2	2	1	8	1	5	8	1	1	1	1	8	1	1	1	1	1	6	8	7	7	2	2	1	4	5	8	7	3	5	7	6	3	9
5/9/2022 5:33:02	5/9/2022 5:47:23	0	100	861	1	5/9/2022 5:47:23	R_2xJYGVRuhpy94qO	anonymous	EN	5d55a0f63af827001981b8d6	1	5	2	1	1	1	1	9	1	9	9	5	9	9	9	9	5	9	8	8	8	8	2	7	8	5	5	9	4	9	9	6	5	7	6	8	8	7	6
5/9/2022 5:38:55	5/9/2022 5:47:30	0	100	515	1	5/9/2022 5:47:30	R_2e8w7uXT2LF6PLP	anonymous	EN	60e5b4c3e29835c0c1ed2d18	3	6	3	2	3	3	3	4	6	4	7	3	4	4	3	2	7	7	3	3	3	3	8	3	4	6	4	5	3	3	4	4	4	7	7	8	7	2	3
5/9/2022 5:37:03	5/9/2022 5:47:32	0	100	629	1	5/9/2022 5:47:33	R_1CJxiYCRPs590dI	anonymous	EN	5b29ed150ec82d0001d26cf8	3	4	4	2	4	3	4	2	5	3	4	3	1	3	2	2	4	2	2	1	1	1	3	2	2	2	1	2	1	8	5	9	1	9	4	7	8	3	5
5/9/2022 5:32:15	5/9/2022 5:47:37	0	100	921	1	5/9/2022 5:47:37	R_1JDA4esKiuXSMtF	anonymous	EN	5847e40d6cca010001fe2d64	2	3	3	2	2	3	3	1	8	2	8	8	2	2	1	1	8	1	1	1	1	1	8	8	8	5	2	2	1	7	7	7	4	8	7	3	8	7	4
5/9/2022 5:38:17	5/9/2022 5:47:37	0	100	560	1	5/9/2022 5:47:38	R_Pta9bfEob4hvujn	anonymous	EN	5ba511594cb2a90001f5df98	3	7	3	1	2	3	2	1	7	1	4	5	1	1	1	1	8	1	2	1	1	1	8	1	1	1	1	2	1	7	5	3	2	8	7	2	8	7	3
5/9/2022 5:35:39	5/9/2022 5:47:42	0	100	723	1	5/9/2022 5:47:43	R_2OZpR2uEpLXX5eg	anonymous	EN	5ef7b267b5b3890f2f0c3222	6	4	7	5	3	3	3	5	6	3	6	6	6	1	3	4	7	5	3	3	3	3	7	3	3	3	4	8	1	3	6	7	3	4	3	8	7	3	1
5/9/2022 5:34:10	5/9/2022 5:47:42	0	100	811	1	5/9/2022 5:47:43	R_BRFOLzQVHmcVAPv	anonymous	EN	617675ed089aa194f0a3de3d	5	5	4	3	2	2	3	7	6	6	7	7	3	5	7	6	7	6	7	5	4	3	5	6	6	5	5	7	1	9	9	6	3	7	6	7	8	3	3
5/9/2022 5:37:33	5/9/2022 5:47:43	0	100	609	1	5/9/2022 5:47:43	R_3PaFPXPx6voFbmG	anonymous	EN	6071933c3c4ea940e3e2f175	6	6	6	4	7	5	5	4	8	3	6	5	2	2	3	2	7	2	3	2	1	4	6	2	2	2	4	6	1	3	4	6	3	5	8	5	8	4	3
5/9/2022 5:30:54	5/9/2022 5:47:43	0	100	1008	1	5/9/2022 5:47:44	R_2e5ttRL7FPGfpQ2	anonymous	EN	5bdcf08f05ed110001ab2bbf	3	5	4	2	3	3	3	2	8	2	6	8	2	2	2	1	9	1	1	2	1	1	8	5	5	6	2	4	1	4	4	6	4	6	7	7	8	6	5
5/9/2022 5:34:06	5/9/2022 5:47:46	0	100	820	1	5/9/2022 5:47:46	R_1ERF3EOLOovPW13	anonymous	EN	5731cb425b8b0600107d17d2	5	7	6	1	4	6	7	7	2	7	9	4	5	6	7	8	3	6	7	5	3	6	6	5	6	5	4	9	1	6	7	9	2	6	8	7	9	4	4
5/9/2022 5:35:34	5/9/2022 5:47:47	0	100	732	1	5/9/2022 5:47:47	R_3ND10Kd7oWnNmnF	anonymous	EN	5e3810e4b575a301801eff16	2	3	2	2	2	2	3	1	9	1	3	8	2	2	2	1	8	1	1	1	1	1	9	1	7	6	2	1	1	6	6	6	3	7	7	5	7	5	2
5/9/2022 5:31:06	5/9/2022 5:47:48	0	100	1002	1	5/9/2022 5:47:48	R_2tzN8i79Ox7k1tL	anonymous	EN	60a6e6e5ebdb45771bf85427	4	4	4	3	4	4	4	2	7	3	6	4	3	3	3	2	6	3	3	3	2	2	6	3	3	5	3	3	2	4	6	6	7	6	6	5	6	4	6
5/9/2022 5:33:41	5/9/2022 5:47:51	0	100	849	1	5/9/2022 5:47:51	R_10osvrLXsRIVUBy	anonymous	EN	5efe0edc26c5e92c09017ee0	7	6	7	3	6	6	4	3	7	2	6	7	2	2	3	2	5	2	2	2	2	2	7	2	2	2	2	2	2	9	9	6	2	3	8	2	8	3	4
5/9/2022 5:37:19	5/9/2022 5:47:52	0	100	632	1	5/9/2022 5:47:52	R_3spqH5axzG8KMBa	anonymous	EN	5cbf3f98b17336001841ec4d	3	6	3	1	5	4	2	1	6	1	5	7	1	1	1	1	7	1	1	1	1	1	8	1	1	3	2	6	1	9	9	9	5	9	8	8	8	7	2
5/9/2022 5:32:29	5/9/2022 5:47:56	0	100	926	1	5/9/2022 5:47:56	R_2U9nF937SY27O1M	anonymous	EN	610708c5efbf18e4295facc3	4	5	3	3	3	3	2	3	6	2	4	2	2	3	2	2	8	2	3	2	2	2	6	2	2	3	2	3	1	5	3	6	7	9	7	5	8	2	6
5/9/2022 5:35:59	5/9/2022 5:48:06	0	100	727	1	5/9/2022 5:48:06	R_PIOX7imtho30LV7	anonymous	EN	5ebc0abd2cc5f1054c82a0d7	6	6	6	3	6	5	5	1	8	2	8	7	1	5	5	1	8	6	3	5	2	3	3	6	6	6	2	3	1	8	7	5	4	5	8	7	9	2	7
5/9/2022 5:35:49	5/9/2022 5:48:07	0	100	738	1	5/9/2022 5:48:07	R_3Dp5wNZ5X8VfBF7	anonymous	EN	5a7ee411190420000155c2ca	1	6	5	5	5	3	3	3	7	3	7	8	2	3	5	2	6	4	5	2	1	1	6	5	5	5	3	5	1	4	6	9	4	5	6	9	6	3	7
5/9/2022 5:28:12	5/9/2022 5:48:15	0	100	1203	1	5/9/2022 5:48:15	R_AHW19rIX1xHMcXT	anonymous	EN	5e3d71c28eb5270274d528b8	4	4	4	2	4	4	1	1	9	1	5	9	1	1	1	1	9	1	1	1	1	2	9	5	5	5	1	1	1	2	5	9	1	3	3	8	7	5	5
5/9/2022 5:38:01	5/9/2022 5:48:17	0	100	616	1	5/9/2022 5:48:17	R_6gmvanxxvKOLmJr	anonymous	EN	5efc87b969136802a7c7a683	4	4	4	1	4	4	4	1	9	3	6	6	1	2	3	1	8	2	3	1	1	3	9	6	4	4	1	1	1	4	7	7	4	6	7	9	9	4	3
5/9/2022 5:33:20	5/9/2022 5:48:23	0	100	902	1	5/9/2022 5:48:23	R_2scY3zBYJeadrsC	anonymous	EN	5bad23638e44c6000123bcd4	4	4	3	3	5	4	4	2	7	2	5	6	2	2	3	2	7	3	2	3	2	2	4	3	3	4	3	2	1	3	3	5	2	2	6	6	9	3	3
5/9/2022 5:34:05	5/9/2022 5:48:24	0	100	859	1	5/9/2022 5:48:24	R_1rN5vTiU11qnmJm	anonymous	EN	597f4dc63a82ba000141e74a	3	5	5	3	5	3	1	1	5	1	7	4	1	5	5	5	5	6	5	5	5	3	4	5	5	5	5	1	1	9	8	6	3	7	6	9	6	5	5
5/9/2022 5:37:22	5/9/2022 5:48:28	0	100	665	1	5/9/2022 5:48:28	R_29ttZIXtgRO28yg	anonymous	EN	5c4207e8f35ed30001a737d7	5	6	5	3	5	4	4	1	8	1	5	5	1	1	1	1	8	1	1	1	1	1	8	5	3	2	1	1	1	4	5	9	4	8	5	6	7	4	5
5/9/2022 5:22:33	5/9/2022 5:48:30	0	100	1556	1	5/9/2022 5:48:30	R_1EcZExgJn9yPhdh	anonymous	EN	614848419622da719a4892cb	2	7	2	1	2	2	1	1	8	1	8	5	1	1	1	8	9	1	1	1	1	2	9	2	5	5	2	9	9	1	9	6	1	1	6	1	9	2	8
5/9/2022 5:38:13	5/9/2022 5:48:34	0	100	620	1	5/9/2022 5:48:34	R_1pzE2zfOAnIMjyy	anonymous	EN	6086c333d6eb73cfdd564e90	3	3	3	3	3	3	3	2	6	2	5	6	2	2	4	2	6	2	2	2	2	2	5	2	2	5	2	5	1	7	6	3	5	5	5	2	6	6	6
5/9/2022 5:31:34	5/9/2022 5:48:34	0	100	1020	1	5/9/2022 5:48:35	R_bCn2tr4IcxLy1bj	anonymous	EN	5da8a58d9e1fb40013d40583	7	8	7	5	7	8	7	2	6	1	5	6	1	1	2	1	7	1	1	1	1	1	6	2	1	5	2	1	1	5	5	6	1	9	8	5	9	3	2
5/9/2022 5:29:45	5/9/2022 5:48:37	0	100	1132	1	5/9/2022 5:48:38	R_3ht4oD3tV73QzRn	anonymous	EN	5f04dc9fb117c31680c1a4f5	5	3	3	2	2	2	2	1	7	1	8	8	1	2	1	2	7	1	1	1	2	1	8	5	3	5	2	1	2	7	7	3	3	5	7	5	7	3	3
5/9/2022 5:34:25	5/9/2022 5:48:40	0	100	854	1	5/9/2022 5:48:40	R_3GjGHpFnYZQIsQ8	anonymous	EN	5faff16fb8f0ad2fb7ca38be	8	6	5	3	5	6	3	1	8	2	6	9	2	3	2	2	9	1	1	2	2	2	8	4	4	5	8	9	8	3	5	9	1	1	7	6	7	1	5
5/9/2022 5:40:09	5/9/2022 5:48:58	0	100	529	1	5/9/2022 5:48:58	R_3LjPvI0jT8yKyWP	anonymous	EN	5efa02a5f512b17ea54f360a	5	6	5	4	5	5	6	3	6	4	6	6	2	2	3	6	7	3	3	3	2	2	7	3	3	3	2	4	1	8	6	4	5	7	6	5	7	4	3
5/9/2022 5:42:06	5/9/2022 5:48:59	0	100	413	1	5/9/2022 5:48:59	R_1HhM2yNNbZNbVUt	anonymous	EN	5d417600ae3c70001876cfdd	7	7	7	8	5	6	6	2	5	5	7	8	2	3	3	2	7	2	2	2	2	1	7	4	3	1	7	7	3	8	9	8	4	5	7	9	6	3	3
5/9/2022 5:31:06	5/9/2022 5:49:06	0	100	1079	1	5/9/2022 5:49:06	R_1qexvDrP6wIaVfk	anonymous	EN	5c3205407e0559000172f153	4	6	4	2	5	3	2	1	9	1	2	9	1	2	1	1	9	1	1	1	1	1	8	8	2	5	1	3	1	2	2	9	6	4	3	9	7	4	7
5/9/2022 5:37:48	5/9/2022 5:49:04	0	100	675	1	5/9/2022 5:49:08	R_barOLWVrX9K0OE9	anonymous	EN	5f53b958c8cfea6e2104c5b6	7	7	8	8	7	7	6	2	3	3	3	4	2	3	3	2	4	3	3	2	4	7	8	3	2	2	1	2	1	2	3	2	3	3	5	2	3	3	3
5/9/2022 5:34:37	5/9/2022 5:49:10	0	100	872	1	5/9/2022 5:49:10	R_1H2Gb9p54y5AK2Z	anonymous	EN	60259d6063ec8a1622875b25	3	7	7	2	5	5	3	1	7	2	4	5	3	3	5	1	9	4	3	3	2	2	6	4	3	3	3	2	3	7	7	5	4	5	6	9	5	5	3
5/9/2022 5:38:04	5/9/2022 5:49:13	0	100	668	1	5/9/2022 5:49:13	R_8GQwwRMxXsWMuK5	anonymous	EN	5c7d15e96b5631001745907a	1	5	4	1	1	3	2	1	2	1	3	9	1	1	1	1	7	1	1	1	1	1	6	4	5	5	1	2	1	8	5	9	5	5	7	8	9	5	5
5/9/2022 5:36:01	5/9/2022 5:49:20	0	100	798	1	5/9/2022 5:49:20	R_1jDSwI1UKiEcUbo	anonymous	EN	5d7fea714477a000012cc297	3	3	5	3	3	4	4	1	7	1	4	6	1	2	4	1	7	1	2	1	1	1	9	2	2	2	4	2	7	7	7	6	6	7	6	7	7	2	6
5/9/2022 5:36:30	5/9/2022 5:49:20	0	100	770	1	5/9/2022 5:49:21	R_2Bfc02tnxpo8XGa	anonymous	EN	5da8d44647b9d20011a2e3ec	3	5	5	2	2	5	5	2	7	2	7	6	2	2	2	2	8	2	2	2	2	2	7	2	3	4	2	2	1	5	6	7	7	7	7	9	9	2	5
5/9/2022 5:32:40	5/9/2022 5:49:23	0	100	1002	1	5/9/2022 5:49:23	R_9M0sZKPc8w6Sqqt	anonymous	EN	5c7ee8fb571d310016278b17	7	8	7	3	5	6	1	5	6	5	6	5	5	5	4	5	6	5	5	4	5	4	5	5	5	3	3	6	3	4	3	7	2	5	9	9	9	2	3
5/9/2022 5:38:57	5/9/2022 5:49:27	0	100	630	1	5/9/2022 5:49:27	R_2XbnhrmZ5NWCZ2L	anonymous	EN	5efd0781e4d088137fba6b74	4	5	6	2	2	3	2	1	8	2	3	8	2	2	2	1	8	1	1	1	1	1	8	1	1	4	3	3	1	5	7	6	4	3	7	3	8	5	6
5/9/2022 5:32:56	5/9/2022 5:49:28	0	100	991	1	5/9/2022 5:49:28	R_9H7LZerG0ka1jO1	anonymous	EN	5d0806849fa4ad0018638a46	5	5	6	5	7	7	7	1	9	1	9	5	1	1	1	1	9	1	1	1	1	1	9	1	1	5	6	1	1	9	9	5	3	5	9	5	9	4	1
5/9/2022 5:33:22	5/9/2022 5:49:36	0	100	973	1	5/9/2022 5:49:36	R_OrHPOjiOgdT2QAV	anonymous	EN	616409d682e9fb900e9ad36f	5	6	5	3	6	5	3	2	6	3	7	6	3	3	3	3	7	2	2	2	2	2	6	5	2	5	5	4	1	4	4	8	3	6	5	7	7	4	4
5/9/2022 5:39:46	5/9/2022 5:49:41	0	100	594	1	5/9/2022 5:49:41	R_1dyuYRb57ylPC2S	anonymous	EN	615c157bdaf8983f9035e9d2	3	3	4	3	4	3	2	5	5	5	5	4	5	5	6	6	4	6	5	5	2	5	5	5	4	5	4	5	5	7	5	9	6	5	5	9	5	5	4
5/9/2022 5:39:58	5/9/2022 5:49:43	0	100	584	1	5/9/2022 5:49:43	R_3DchG2VnN1x874H	anonymous	EN	613ede27dc808d8880e38ee2	3	3	3	5	4	4	3	5	5	5	5	5	5	5	5	5	4	5	5	5	5	5	5	5	5	5	5	5	1	9	9	3	3	6	7	5	5	1	5
5/9/2022 5:38:56	5/9/2022 5:49:47	0	100	651	1	5/9/2022 5:49:48	R_3J2gMA0R1mXwaHP	anonymous	EN	5ca48653ed23650001328d9d	3	4	5	2	3	4	3	2	7	2	8	4	2	2	2	1	7	2	2	1	1	3	9	1	4	2	2	3	4	5	3	3	2	4	5	2	4	4	3
5/9/2022 5:38:16	5/9/2022 5:49:52	0	100	696	1	5/9/2022 5:49:52	R_1LIgsTROxACbPZQ	anonymous	EN	615ef46dc297ea7d8d32c1b8	4	5	3	5	3	5	2	8	2	6	7	2	5	5	6	8	1	7	7	5	2	5	2	6	5	5	6	2	1	8	7	5	5	8	7	5	6	2	4
5/9/2022 5:35:19	5/9/2022 5:49:57	0	100	877	1	5/9/2022 5:49:58	R_1Ka71cSZrpmfKvq	anonymous	EN	613cc5c65b005cd51eb43abb	4	4	2	2	5	3	1	1	6	2	7	2	5	3	6	2	8	2	5	1	1	2	8	3	4	5	1	2	1	9	7	9	4	9	9	5	7	5	3
5/9/2022 5:39:19	5/9/2022 5:49:58	0	100	638	1	5/9/2022 5:49:58	R_2fiC9xMDr4i5RCg	anonymous	EN	5b200bbd325d600001c041c0	6	7	7	5	6	5	6	3	7	4	7	6	3	3	4	4	6	4	4	4	4	2	6	3	3	5	5	5	1	4	5	6	4	5	6	5	7	3	3
5/9/2022 5:39:04	5/9/2022 5:50:02	0	100	658	1	5/9/2022 5:50:03	R_3qr4ob5IrZsJlfE	anonymous	EN	5e360848a42bce5c5fce0b89	7	7	8	5	7	7	6	4	8	4	7	7	4	4	3	4	8	4	5	4	2	4	8	3	3	3	4	6	4	3	6	7	3	4	6	4	6	2	3
5/9/2022 5:31:49	5/9/2022 5:50:06	0	100	1096	1	5/9/2022 5:50:06	R_2qfVi8lvRudqXoc	anonymous	EN	5c1bf5ae10677f0001d9a382	3	3	4	5	5	5	6	1	8	3	6	5	3	4	3	5	8	1	2	2	1	1	8	1	3	3	6	3	6	4	7	1	3	4	6	1	6	4	3
5/9/2022 5:40:51	5/9/2022 5:50:06	0	100	554	1	5/9/2022 5:50:06	R_ZfM5oO4udTPRDRD	anonymous	EN	5d445f038dd58b001afdeb32	6	7	7	3	7	6	6	1	8	1	7	7	1	1	1	1	8	1	1	1	1	1	8	5	6	5	5	6	1	6	6	1	2	5	7	7	8	2	2
5/9/2022 5:40:23	5/9/2022 5:50:07	0	100	583	1	5/9/2022 5:50:07	R_ZvPVmwSfbCWvB3b	anonymous	EN	59a722657a657b0001aae223	5	6	4	3	4	5	5	1	9	1	3	7	1	1	2	1	9	1	1	1	1	2	9	1	1	2	1	1	2	8	9	3	1	7	8	5	8	8	6
5/9/2022 5:39:06	5/9/2022 5:50:08	0	100	661	1	5/9/2022 5:50:08	R_3KGWYNd61o7PIcV	anonymous	EN	5e2ee9ede0c1bf4a8b91517e	9	6	7	5	7	4	3	5	6	2	6	6	3	2	2	3	6	2	2	2	2	1	5	2	2	3	3	2	1	3	8	9	4	4	7	9	8	1	5
5/9/2022 5:40:45	5/9/2022 5:50:08	0	100	563	1	5/9/2022 5:50:08	R_3Du6XOboWFX2aYE	anonymous	EN	59e0c8f40fb3a90001bd9443	3	3	6	7	6	4	2	9	2	9	1	9	9	9	9	9	1	9	9	9	9	4	1	1	9	9	1	9	1	5	5	8	1	5	7	5	9	1	1
5/9/2022 5:26:31	5/9/2022 5:50:16	0	100	1425	1	5/9/2022 5:50:17	R_2sgqrrIzrezIZ9f	anonymous	EN	614e46d99cbaa01c31b1ad85	5	7	7	5	6	3	4	5	7	5	6	5	5	5	5	5	6	6	5	5	3	3	6	5	5	5	5	5	1	9	9	2	4	7	9	9	7	3	6
5/9/2022 5:33:34	5/9/2022 5:50:18	0	100	1003	1	5/9/2022 5:50:19	R_8DpQDtL0REDeUGR	anonymous	EN	6151c41b95d411bbd67481ad	2	4	1	1	1	2	2	1	8	1	8	7	2	1	5	1	8	1	1	1	1	1	9	6	6	5	3	1	1	5	3	7	3	8	8	8	9	8	3
5/9/2022 5:37:35	5/9/2022 5:50:29	0	100	773	1	5/9/2022 5:50:29	R_1FgQct9pGTBC8WO	anonymous	EN	603cf272f1306994b7d131dd	3	7	4	2	2	2	2	1	9	1	1	2	1	2	2	1	9	1	1	1	1	1	1	1	1	1	1	1	1	8	8	7	2	8	7	2	8	8	6
5/9/2022 5:43:09	5/9/2022 5:50:32	0	100	443	1	5/9/2022 5:50:33	R_3nlq1MgXmWL1xsm	anonymous	EN	5f744d89a37f7b1e74d264a2	7	5	8	7	8	8	4	7	7	8	9	6	7	6	8	7	3	7	8	8	3	5	8	7	7	8	7	5	4	5	7	7	7	1	8	3	8	5	6
5/9/2022 5:41:39	5/9/2022 5:50:37	0	100	538	1	5/9/2022 5:50:37	R_3ewYYVevnIjsNKH	anonymous	EN	5923c61747508d000152e47b	4	7	6	2	4	5	1	1	9	1	6	9	1	1	1	1	9	1	1	1	1	1	9	1	3	5	1	1	1	3	4	3	1	9	8	6	9	2	6
5/9/2022 5:38:11	5/9/2022 5:50:42	0	100	751	1	5/9/2022 5:50:42	R_ULowWrzxr7QYOoF	anonymous	EN	5d5e4ae367962a00151b58f6	1	6	6	3	2	2	1	1	8	1	9	9	1	1	1	1	5	1	1	1	1	1	8	9	1	4	4	1	1	7	5	1	1	4	5	5	8	1	1
5/9/2022 5:37:57	5/9/2022 5:50:42	0	100	765	1	5/9/2022 5:50:43	R_3iOpa9VlTKID55H	anonymous	EN	60723c224e9193e5d5fe5712	3	3	4	2	1	1	1	1	9	1	1	7	1	1	1	1	9	1	1	1	1	1	9	6	6	5	1	7	1	3	4	9	4	3	3	9	7	1	3
5/9/2022 5:39:43	5/9/2022 5:50:52	0	100	668	1	5/9/2022 5:50:52	R_1DUtQe88SLHsAvJ	anonymous	EN	60168d91d4e20d827c76dcb0	3	4	4	3	3	3	3	2	7	4	5	6	4	4	3	2	7	2	3	3	1	3	5	3	2	5	2	3	2	4	6	5	3	8	8	7	9	6	4
5/9/2022 5:43:37	5/9/2022 5:50:54	0	100	436	1	5/9/2022 5:50:54	R_2OHeq6zktNnimzf	anonymous	EN	5ec267e5d4cb3e02f37e3ea0	5	6	5	6	5	6	6	6	6	7	6	6	7	7	6	7	7	6	7	6	7	6	7	6	7	7	6	3	3	7	6	8	4	3	5	5	7	3	4
5/9/2022 5:22:25	5/9/2022 5:51:01	0	100	1715	1	5/9/2022 5:51:01	R_1jBrdGpjJbYMrPE	anonymous	EN	5a4b93c6ac413f0001e602e5	5	8	6	2	1	6	7	3	9	6	7	8	2	2	1	5	8	4	3	5	3	2	7	5	4	2	2	1	1	8	7	4	2	9	8	8	6	2	3
5/9/2022 5:36:45	5/9/2022 5:51:02	0	100	856	1	5/9/2022 5:51:02	R_81wOnpq8bYs2mdj	anonymous	EN	5e5973fa739474181bdee524	5	6	6	3	6	5	6	2	6	3	6	7	3	3	3	3	7	2	2	3	3	3	5	3	3	5	2	5	1	4	5	8	6	5	7	8	7	7	4
5/9/2022 5:40:51	5/9/2022 5:51:05	0	100	613	1	5/9/2022 5:51:05	R_2fBcieA4odpwC3i	anonymous	EN	5c76ee0998566f00018eeb1f	4	2	1	1	3	1	2	1	9	1	7	2	1	1	7	1	9	1	1	1	1	1	9	2	1	1	1	8	1	7	8	4	5	8	8	6	6	7	6
5/9/2022 5:43:48	5/9/2022 5:51:11	0	100	442	1	5/9/2022 5:51:11	R_1gAvNAxHdrGuKCu	anonymous	EN	5875778b5c17910001ea4f35	6	6	6	4	6	5	5	1	7	1	5	4	2	2	3	4	6	1	3	3	1	1	5	1	1	3	2	1	1	8	7	6	5	4	6	7	8	5	4
5/9/2022 5:36:02	5/9/2022 5:51:12	0	100	909	1	5/9/2022 5:51:12	R_1K2VVRkJOppIaSp	anonymous	EN	60b0f0950a4ec0e7d36c4229	6	7	7	3	6	5	1	1	9	1	5	8	1	1	1	1	9	1	1	1	1	1	9	9	8	8	1	1	1	7	8	8	2	9	7	9	9	3	4
5/9/2022 5:38:29	5/9/2022 5:51:15	0	100	766	1	5/9/2022 5:51:16	R_PNDiKyZWXOUx8Xv	anonymous	EN	613b4c5bc32d8a18b11089f0	2	6	1	1	2	1	2	1	8	1	3	8	1	2	2	1	7	1	1	1	1	1	5	1	1	1	1	1	1	7	1	2	2	8	6	7	9	8	6
5/9/2022 5:35:52	5/9/2022 5:51:20	0	100	927	1	5/9/2022 5:51:21	R_qwqov9ZCNCHmuY1	anonymous	EN	6266eeafd5addd5cb7a66cc5	1	4	3	1	5	2	4	5	7	4	7	5	4	3	5	1	9	5	4	5	5	2	8	5	5	5	9	7	1	9	9	1	1	3	9	2	3	4	6
5/9/2022 5:33:19	5/9/2022 5:51:23	0	100	1084	1	5/9/2022 5:51:24	R_2pM1zozgwbjWdJh	anonymous	EN	5fb1b6a116dfd36eea55dacd	3	6	6	3	4	6	4	1	7	1	6	3	1	2	2	1	4	1	1	1	1	1	5	1	1	3	2	2	1	7	7	6	7	9	8	9	7	4	2
5/9/2022 5:36:41	5/9/2022 5:51:24	0	100	883	1	5/9/2022 5:51:24	R_3VPQXgYfSeqIseJ	anonymous	EN	5e614a0d0baeed000bc32186	3	5	5	4	5	3	3	3	8	3	6	7	3	3	3	2	8	3	3	3	3	3	7	3	3	3	3	5	1	6	7	6	4	5	7	5	8	2	2
5/9/2022 5:36:27	5/9/2022 5:51:24	0	100	897	1	5/9/2022 5:51:24	R_2BxR1HtDH8kCAMu	anonymous	EN	5ee0c8a669a88041d4034cea	4	5	5	3	4	4	1	1	9	1	6	5	1	1	3	2	9	9	3	1	3	1	7	5	2	2	8	2	2	6	3	7	7	1	5	4	9	3	3
5/9/2022 5:38:35	5/9/2022 5:51:25	0	100	769	1	5/9/2022 5:51:25	R_1HhtNQyVZCp7HvW	anonymous	EN	60b3950b9a1de417d37bb8d2	8	8	8	5	5	6	3	2	3	2	5	3	1	3	6	3	8	2	1	2	3	3	7	4	2	3	2	7	1	4	3	7	5	5	8	5	7	4	6
5/9/2022 5:25:22	5/9/2022 5:51:26	0	100	1564	1	5/9/2022 5:51:27	R_21vmm4E6jlLPXUm	anonymous	EN	604b6aea586d035690aa609f	7	8	6	3	6	2	1	6	8	3	9	1	2	6	4	3	5	3	7	2	3	3	6	7	3	1	3	8	1	3	6	8	3	7	6	9	9	7	3
5/9/2022 5:40:01	5/9/2022 5:51:31	0	100	689	1	5/9/2022 5:51:31	R_1KkHWcLLqHVrwKD	anonymous	EN	60d33d08354ac6d0c5f64865	1	4	5	1	1	1	1	1	8	1	9	7	1	1	1	1	9	1	1	1	1	1	9	1	1	1	1	1	1	3	7	8	3	2	7	8	8	1	2
5/9/2022 5:38:11	5/9/2022 5:51:34	0	100	803	1	5/9/2022 5:51:34	R_3inmnBjHhDmKVuH	anonymous	EN	59b7cbab110131000146620b	3	3	4	3	3	3	3	7	3	7	4	7	7	7	8	6	2	8	7	7	8	7	8	6	7	7	6	8	7	4	4	6	7	5	5	5	5	4	5
5/9/2022 5:40:40	5/9/2022 5:51:40	0	100	659	1	5/9/2022 5:51:40	R_2qkh2HoOtWeVNAa	anonymous	EN	61530d04a2176282b7ee6fac	2	7	8	1	5	7	2	2	8	5	3	3	2	2	1	1	8	3	5	1	1	1	8	5	5	2	1	1	1	3	6	9	3	9	4	9	8	4	2
5/9/2022 5:44:02	5/9/2022 5:51:52	0	100	469	1	5/9/2022 5:51:52	R_2ttkJ0VUhTTRDyH	anonymous	EN	616829767ddec9e42886501d	6	6	6	5	6	6	5	6	6	3	6	6	2	5	5	3	7	6	5	3	2	2	6	2	1	5	6	8	1	7	7	2	2	7	3	7	5	4	2
5/9/2022 5:37:46	5/9/2022 5:51:57	0	100	850	1	5/9/2022 5:51:57	R_3npjWafi2nZOmpv	anonymous	EN	596f2a1f50e2f000016fd93b	5	5	6	3	4	5	3	3	6	3	7	6	3	3	3	2	6	3	3	2	2	1	6	6	5	4	3	3	1	4	5	9	4	4	7	8	8	2	2
5/9/2022 5:31:26	5/9/2022 5:51:57	0	100	1231	1	5/9/2022 5:51:58	R_1Nn8156a4YivnI3	anonymous	EN	5f4820bcb035472c9d5ecbc3	3	1	5	1	5	1	1	5	9	9	9	1	5	5	5	1	9	1	5	7	3	7	9	5	5	6	1	5	9	1	5	9	1	1	5	9	9	1	5
5/9/2022 5:40:58	5/9/2022 5:51:59	0	100	661	1	5/9/2022 5:51:59	R_0UFBqO71lNzOzYJ	anonymous	EN	57761fe4760c1f0001ca7bb8	3	5	4	3	5	4	4	1	9	1	4	7	1	1	1	1	8	1	1	1	1	1	9	1	1	5	3	3	1	4	3	8	5	4	4	5	4	2	2
5/9/2022 5:42:49	5/9/2022 5:52:01	0	100	552	1	5/9/2022 5:52:01	R_UQHbiUUBcgDOpfr	anonymous	EN	604003bf2b22f71b9fc73cc2	7	3	8	4	2	1	4	1	9	3	7	7	2	2	4	1	9	1	2	1	1	1	7	2	3	2	2	6	1	2	5	9	3	4	1	7	9	3	5
5/9/2022 5:45:04	5/9/2022 5:52:10	0	100	426	1	5/9/2022 5:52:10	R_1FwT7pClzf81u5W	anonymous	EN	5e39dfdc54fca708912dfab5	6	6	6	4	6	3	2	7	1	8	9	1	5	8	8	5	2	8	9	2	1	1	7	4	7	5	8	9	1	7	8	9	5	7	8	9	9	7	7
5/9/2022 5:43:12	5/9/2022 5:52:28	0	100	556	1	5/9/2022 5:52:28	R_1o0Au8CLjjIEEwV	anonymous	EN	5ebaa76f2afa9c00098a4483	4	6	6	5	6	4	7	2	8	2	6	5	2	5	3	3	7	2	3	2	1	1	9	2	2	3	5	2	1	7	7	7	3	4	7	7	6	4	2
5/9/2022 5:42:59	5/9/2022 5:52:31	0	100	571	1	5/9/2022 5:52:31	R_b1lUGMIMYM0RuMh	anonymous	EN	5dfa2f835cc380799702c3c7	5	6	6	4	5	4	3	2	7	4	6	4	2	2	2	2	6	2	2	1	2	2	6	3	3	3	3	3	1	7	8	7	5	7	7	7	7	4	5
5/9/2022 5:37:38	5/9/2022 5:52:32	0	100	893	1	5/9/2022 5:52:32	R_1pmWbRjuvpLcKnR	anonymous	EN	6266abdbf94ff48cbab18aa0	5	6	4	5	6	5	3	6	6	6	8	4	5	5	5	7	6	7	5	4	5	6	6	6	5	5	6	9	6	5	5	6	4	4	6	7	7	3	5
5/9/2022 5:38:31	5/9/2022 5:52:32	0	100	840	1	5/9/2022 5:52:32	R_2wtUvIKn4QQ3WnK	anonymous	EN	5dd5494e7aa0d64ff8c05840	9	9	9	9	9	9	5	7	9	9	9	6	1	6	6	5	9	5	1	1	1	5	8	6	6	5	8	5	9	1	5	1	2	5	4	1	9	1	4
5/9/2022 5:31:38	5/9/2022 5:52:34	0	100	1255	1	5/9/2022 5:52:34	R_23388FeEnaLTFR9	anonymous	EN	58693d5b1ed9d10001050196	6	6	6	3	5	4	2	1	8	1	7	7	2	2	2	1	8	1	1	1	1	2	7	8	4	7	2	1	1	3	6	6	4	4	7	5	7	4	5
5/9/2022 5:40:54	5/9/2022 5:52:51	0	100	717	1	5/9/2022 5:52:52	R_Q0QPkbM9rdvLoNH	anonymous	EN	60173c3dd4e20d98d894aa6d	4	6	5	2	5	5	2	3	8	2	2	8	2	2	2	2	8	2	2	1	1	1	8	1	3	5	2	1	1	7	7	6	5	8	7	5	6	3	3
5/9/2022 5:42:13	5/9/2022 5:52:53	0	100	639	1	5/9/2022 5:52:53	R_yEC5SJ7JjRkOtYR	anonymous	EN	5fb274f5557bcc848df4293a	6	6	6	5	5	4	5	8	4	8	8	5	8	8	8	7	5	8	9	8	5	3	4	4	3	5	5	4	3	5	8	7	3	8	7	5	7	4	3
5/9/2022 5:41:10	5/9/2022 5:53:00	0	100	709	1	5/9/2022 5:53:00	R_PGwHy0QwYdEghEJ	anonymous	EN	5d8df1f8fa541f001676706c	3	3	3	3	3	3	3	1	9	1	1	7	1	1	1	1	9	1	1	1	1	1	5	1	1	5	1	1	1	3	3	5	3	7	5	9	9	5	5
5/9/2022 5:40:24	5/9/2022 5:53:02	0	100	757	1	5/9/2022 5:53:02	R_1mVLb3QwmvxNcW9	anonymous	EN	5fc800ab7839b20d92b59c3b	1	3	3	1	1	1	1	1	8	1	6	8	1	1	1	1	9	1	1	1	1	1	8	5	5	5	5	2	1	7	7	9	4	8	7	9	9	5	1
5/9/2022 5:43:46	5/9/2022 5:53:05	0	100	559	1	5/9/2022 5:53:05	R_SH3rMv7CsKZPfjP	anonymous	EN	5a01d465df3fa800015c305d	5	6	6	3	5	5	5	2	7	3	7	5	5	3	6	2	7	3	3	3	2	2	7	2	2	5	5	7	2	8	7	7	6	8	7	8	9	7	5
5/9/2022 5:10:53	5/9/2022 5:53:06	0	100	2532	1	5/9/2022 5:53:06	R_1BSf6VxdvFExm8y	anonymous	EN	5e8b765e88065404c4d50fe2	5	6	7	4	6	7	6	6	5	6	8	7	5	8	8	5	4	7	8	5	1	3	5	3	2	3	5	6	1	7	6	7	4	5	7	6	7	5	4
5/9/2022 5:43:12	5/9/2022 5:53:30	0	100	617	1	5/9/2022 5:53:30	R_1CvebLrfQ6VaHaz	anonymous	EN	6065652f94cca7850cbf41b1	6	6	6	3	5	8	3	2	8	6	8	1	3	5	6	2	7	4	2	3	2	6	7	5	3	2	7	6	3	7	7	6	5	8	5	7	8	3	2
5/9/2022 5:39:37	5/9/2022 5:53:33	0	100	836	1	5/9/2022 5:53:34	R_uai95FSaMrTSs2R	anonymous	EN	5ea8c40504081a31ebd22b41	3	4	3	1	4	3	2	2	8	3	7	6	2	2	5	2	8	2	2	2	1	1	6	7	3	5	3	2	1	4	3	1	3	8	4	2	7	6	4
5/9/2022 5:39:11	5/9/2022 5:53:42	0	100	871	1	5/9/2022 5:53:43	R_2COhn244MdOI3R0	anonymous	EN	60e5e5b0ceabcb5d6c5f1dd0	8	6	6	4	7	5	3	5	7	5	7	5	5	5	5	4	8	6	5	5	5	5	7	4	6	5	8	6	5	5	6	9	1	4	9	9	9	1	1
5/9/2022 5:43:14	5/9/2022 5:53:55	0	100	640	1	5/9/2022 5:53:56	R_3iwk1tWrzdrr0BV	anonymous	EN	5e45becd38e58c016fddb83b	6	6	4	4	6	5	3	4	7	3	3	6	2	5	3	2	6	3	3	2	2	2	2	1	2	2	3	5	5	7	7	4	3	4	5	4	6	3	5
5/9/2022 5:39:42	5/9/2022 5:53:58	0	100	856	1	5/9/2022 5:53:58	R_AANV6w5WBhPr3kB	anonymous	EN	5c6c81cf1137e9000178795b	4	5	6	3	4	5	3	5	6	5	7	7	5	5	5	5	8	6	5	5	5	5	6	5	5	5	3	5	5	4	6	6	4	4	5	6	6	4	3
5/9/2022 5:40:15	5/9/2022 5:53:58	0	100	823	1	5/9/2022 5:53:58	R_272aJ0Jz2zOKlK8	anonymous	EN	5a777c418fe2dc0001057b4f	7	7	7	6	6	7	7	2	8	2	3	7	2	2	2	2	8	2	2	2	1	2	8	2	2	2	2	4	1	4	6	2	3	5	6	2	8	3	3
5/9/2022 5:39:39	5/9/2022 5:54:02	0	100	863	1	5/9/2022 5:54:03	R_1Pdu8RwEtak1xMx	anonymous	EN	60a5661597a97f8de0cc16d7	2	2	5	3	2	2	1	7	3	7	7	4	6	6	6	6	4	6	6	4	5	5	5	4	5	6	4	9	1	8	7	7	4	5	2	7	6	5	5
5/9/2022 5:43:43	5/9/2022 5:54:06	0	100	622	1	5/9/2022 5:54:06	R_3D5rE107GFOXC2g	anonymous	EN	5b7d70ff1e35f000017319e5	5	4	4	5	6	4	3	3	6	4	5	4	4	3	4	4	7	5	5	3	3	5	5	4	5	3	4	5	6	5	6	7	5	6	7	8	7	4	4
5/9/2022 5:42:33	5/9/2022 5:54:06	0	100	693	1	5/9/2022 5:54:07	R_2CNVAzqnJPlfNfW	anonymous	EN	614110207cefa617db26f4ae	6	6	6	6	6	5	3	1	9	1	5	2	1	7	2	1	8	1	1	1	1	6	8	1	8	7	1	1	1	4	6	5	4	3	4	4	8	2	5
5/9/2022 5:43:01	5/9/2022 5:54:11	0	100	669	1	5/9/2022 5:54:12	R_3F5mhnrSEkew6Oa	anonymous	EN	5cb4fafac9ca1c00011d353d	2	2	4	2	2	2	2	6	5	5	8	5	5	5	5	5	6	6	5	3	3	6	8	5	5	5	6	6	2	6	6	6	4	6	6	6	8	3	4
5/9/2022 5:45:48	5/9/2022 5:54:13	0	100	504	1	5/9/2022 5:54:13	R_3NWbXIdw0UOggBr	anonymous	EN	5d1e2eea7e19c6001631e43b	5	6	6	1	5	4	3	1	8	1	5	6	1	1	1	1	7	1	1	1	1	1	8	1	1	5	3	2	1	4	5	8	1	4	8	9	9	4	5
5/9/2022 5:35:48	5/9/2022 5:54:17	0	100	1109	1	5/9/2022 5:54:18	R_2c7b5z8GtJtYJ0N	anonymous	EN	623593c8c81768382a1bd8bb	5	5	6	2	6	3	3	3	1	4	9	3	3	7	6	2	1	6	6	3	3	5	4	1	2	5	6	6	1	7	6	2	4	9	8	9	9	8	7
5/9/2022 5:41:15	5/9/2022 5:54:18	0	100	782	1	5/9/2022 5:54:18	R_2zl3SSNCXWlUTEb	anonymous	EN	5a2c5ea34ed219000159a0bf	4	5	4	3	4	5	5	1	9	1	5	9	1	1	1	1	9	1	1	1	1	1	9	9	9	9	1	5	1	9	5	1	5	1	9	1	9	5	5
5/9/2022 5:43:22	5/9/2022 5:54:21	0	100	659	1	5/9/2022 5:54:22	R_wTxbK0twR9f9oul	anonymous	EN	5d5c1fec3690e5000187b4fb	1	5	3	1	1	2	2	2	8	7	5	4	2	3	3	3	8	3	2	2	1	2	7	2	4	2	2	2	1	4	3	8	3	7	5	9	7	4	4
5/9/2022 5:40:18	5/9/2022 5:54:24	0	100	846	1	5/9/2022 5:54:25	R_3kKQXASobmrWlnz	anonymous	EN	5f2a976b9714082d64414ec3	3	3	5	3	3	4	3	3	7	4	7	4	3	4	4	3	7	4	2	3	2	2	8	3	3	4	3	3	1	4	5	4	4	6	6	8	9	5	7
5/9/2022 5:37:19	5/9/2022 5:54:25	0	100	1025	1	5/9/2022 5:54:25	R_2QM4KAW9OIEVjJs	anonymous	EN	6147a129578544bd3700e487	6	6	2	1	1	2	6	2	7	2	6	1	2	2	2	2	7	5	5	2	2	2	7	8	5	5	3	4	1	2	8	8	1	7	6	2	8	3	3
5/9/2022 5:39:34	5/9/2022 5:54:25	0	100	891	1	5/9/2022 5:54:26	R_1oGDMo2DsA85fop	anonymous	EN	61f2ac22a09e72f23cbaf578	4	4	4	4	4	4	4	1	6	4	5	5	5	4	4	4	6	4	4	4	4	4	5	4	4	4	4	4	4	5	6	6	5	5	6	8	6	4	4
5/9/2022 5:42:03	5/9/2022 5:54:27	0	100	743	1	5/9/2022 5:54:27	R_3zbFG10zKdmXVUB	anonymous	EN	5b22507515a3250001f0ad78	3	5	4	2	2	3	2	2	3	3	6	6	2	3	5	3	7	3	4	2	2	3	7	4	4	2	2	7	2	9	6	7	4	4	7	9	7	3	2
5/9/2022 5:42:07	5/9/2022 5:54:30	0	100	743	1	5/9/2022 5:54:31	R_2OJYm0RvJwzFATc	anonymous	EN	5b8ab1cffb7d720001b08f06	4	8	8	5	6	7	6	2	9	2	4	5	2	2	2	1	9	1	4	1	2	3	8	3	3	5	2	6	1	4	6	7	4	6	7	7	7	4	5
5/9/2022 5:41:49	5/9/2022 5:54:33	0	100	764	1	5/9/2022 5:54:33	R_2CZbQTubwK3S57c	anonymous	EN	5e1349de814bba97b490a241	4	4	4	2	4	4	4	1	6	1	5	5	1	2	1	1	7	1	2	1	1	2	5	7	3	5	5	1	1	8	8	1	4	9	7	5	6	5	5
5/9/2022 5:43:02	5/9/2022 5:54:34	0	100	691	1	5/9/2022 5:54:34	R_2S2DhtJSZBScl0T	anonymous	EN	5ea54cbbe863495282ba90c7	6	6	8	3	4	3	4	4	5	4	8	2	3	5	5	6	3	7	6	3	4	2	7	4	8	5	8	8	1	7	3	9	6	7	4	6	8	2	3
5/9/2022 5:44:25	5/9/2022 5:54:39	0	100	614	1	5/9/2022 5:54:39	R_21n4EoP2vmm1D1X	anonymous	EN	5b745e5224dc7900017e0d3e	3	5	5	3	3	3	2	3	5	4	4	6	3	4	6	3	4	4	5	5	4	3	6	4	3	4	4	5	3	5	4	7	4	7	6	7	8	4	6
5/9/2022 5:42:11	5/9/2022 5:54:46	0	100	755	1	5/9/2022 5:54:47	R_32XG8NThdqqpGBc	anonymous	EN	604e87121563314bf5754c46	1	5	4	1	1	1	1	1	9	1	2	5	3	2	2	1	9	1	1	1	1	2	7	5	6	4	2	1	1	4	4	9	5	7	7	2	9	6	5
5/9/2022 5:34:30	5/9/2022 5:54:51	0	100	1220	1	5/9/2022 5:54:51	R_262vDP6ioHwA3ZQ	anonymous	EN	5ec1250ae718fe3ed494c474	4	6	4	5	5	4	2	3	8	2	4	8	2	2	2	1	8	1	1	2	1	1	8	8	7	8	1	4	4	4	4	5	5	6	7	8	7	4	4
5/9/2022 5:43:31	5/9/2022 5:54:55	0	100	683	1	5/9/2022 5:54:55	R_1IAcmxH7rS8ibMF	anonymous	EN	5fb2643bbf116f815f1a7230	4	5	5	2	3	6	4	2	7	2	6	3	1	2	2	1	6	3	1	1	2	1	4	2	4	5	3	2	1	8	9	7	2	5	9	9	9	3	3
5/9/2022 5:45:14	5/9/2022 5:55:04	0	100	590	1	5/9/2022 5:55:04	R_2TsG2Dhg7hVS9Jt	anonymous	EN	6234815e8b6a224a43abe745	4	6	4	1	3	1	1	1	7	1	8	8	1	6	7	1	5	3	2	1	1	1	9	8	6	8	1	9	1	9	8	7	1	1	9	7	9	6	1
5/9/2022 5:43:32	5/9/2022 5:55:07	0	100	694	1	5/9/2022 5:55:07	R_3qDWodCH9fqHZNF	anonymous	EN	61177c59da993c04fd0eef7a	5	4	5	5	4	2	2	3	7	5	8	2	3	5	6	3	7	3	1	2	2	2	5	2	2	5	5	2	1	3	6	6	5	8	7	5	9	7	5
5/9/2022 5:46:01	5/9/2022 5:55:07	0	100	546	1	5/9/2022 5:55:08	R_9vtMmFRQH9A6Fpv	anonymous	EN	5c48f1ce91d23d0001b8b4fb	3	2	3	2	2	3	3	1	9	1	4	8	1	1	2	1	9	1	1	1	1	1	9	8	8	5	2	2	1	7	6	6	6	7	5	7	7	6	7
5/9/2022 5:42:29	5/9/2022 5:55:09	0	100	759	1	5/9/2022 5:55:09	R_2wv6rwSkIT3n8m6	anonymous	EN	5749433a5e549100063c1e9d	5	4	4	3	3	2	1	1	7	4	5	5	3	5	3	1	7	1	3	2	3	7	7	6	6	5	2	6	1	5	7	6	3	5	6	7	7	6	3
5/9/2022 5:33:41	5/9/2022 5:55:23	0	100	1301	1	5/9/2022 5:55:23	R_SIB0Vcl4xDvGYr7	anonymous	EN	5b1aa0433e5521000120f7a8	3	2	5	3	5	2	2	2	9	2	9	3	1	1	3	9	9	5	3	5	5	4	8	3	6	3	2	3	7	4	5	7	2	3	3	8	7	4	5
5/9/2022 5:41:51	5/9/2022 5:55:25	0	100	813	1	5/9/2022 5:55:25	R_1ifbmzzHj0VtUVh	anonymous	EN	5d7a1fce27fb8a000196993e	3	6	7	6	6	6	3	1	8	1	4	8	1	1	1	1	8	1	1	1	1	1	9	8	9	5	1	1	1	6	4	8	4	7	7	9	8	3	6
5/9/2022 5:36:07	5/9/2022 5:55:30	0	100	1162	1	5/9/2022 5:55:30	R_Rz8jsGjA6wxMitz	anonymous	EN	5d6d2e301794910001e7cb62	4	2	4	5	4	2	2	2	8	4	5	6	3	5	6	3	8	3	4	5	3	6	7	3	6	5	3	3	2	4	5	6	3	4	2	5	7	7	4
5/9/2022 5:44:29	5/9/2022 5:55:32	0	100	662	1	5/9/2022 5:55:32	R_2dXWW52OXAL7rzr	anonymous	EN	58fa6e1bd0055c0001dd838a	3	5	3	2	4	2	3	1	9	1	6	3	2	2	2	1	8	1	2	1	1	1	8	1	2	4	2	2	1	3	3	7	6	6	5	8	7	6	3
5/9/2022 5:40:41	5/9/2022 5:55:35	0	100	893	1	5/9/2022 5:55:35	R_33Ex6nm9ZObFxoF	anonymous	EN	5fd8c3991b98c327373b05dc	3	4	4	3	4	3	3	1	9	1	5	6	1	1	1	1	9	1	1	1	1	1	7	1	5	5	1	2	1	6	7	9	3	8	6	6	8	4	5
5/9/2022 5:39:12	5/9/2022 5:55:39	0	100	986	1	5/9/2022 5:55:39	R_2QhSsEqsrTIAEOo	anonymous	EN	5d53d2a6c6740300017ce7b6	2	9	7	2	4	2	1	1	8	2	3	4	2	2	3	1	8	1	2	2	1	2	8	2	1	4	2	3	1	5	7	8	4	7	6	7	8	6	7
5/9/2022 5:44:03	5/9/2022 5:55:39	0	100	695	1	5/9/2022 5:55:40	R_1GWBY3CwGueomyq	anonymous	EN	602bfa29e999ac4189b02d93	3	5	3	1	2	1	2	2	8	1	9	6	2	1	1	1	6	2	2	2	2	2	8	6	3	3	4	5	1	9	5	5	4	9	7	2	9	7	7
5/9/2022 5:42:33	5/9/2022 5:55:45	0	100	791	1	5/9/2022 5:55:45	R_1LwBPVw31u4t5Qm	anonymous	EN	5c23c651d9435800010b7e48	3	6	6	4	4	6	6	2	7	3	3	7	2	2	2	2	7	2	2	1	1	1	6	2	2	5	3	2	1	4	4	8	3	4	6	9	6	3	4
5/9/2022 5:42:18	5/9/2022 5:55:45	0	100	807	1	5/9/2022 5:55:46	R_1IoqwZR5qIPZlaU	anonymous	EN	6140ce04fc55c3149baf0f8b	4	8	8	1	2	6	5	1	9	1	4	8	1	1	1	4	9	1	1	1	1	1	9	9	1	1	1	1	1	7	8	9	1	3	8	9	9	4	6
5/9/2022 5:44:13	5/9/2022 5:55:49	0	100	695	1	5/9/2022 5:55:49	R_rrULLmh1P3jJnuV	anonymous	EN	5de00746d4b81e086faa4b84	4	4	6	3	7	6	5	2	9	1	7	7	2	3	3	1	9	1	1	1	1	1	9	1	5	6	2	8	1	6	7	7	5	8	8	6	7	3	4
5/9/2022 5:40:07	5/9/2022 5:55:50	0	100	942	1	5/9/2022 5:55:50	R_0D66XlfTOsN4wHD	anonymous	EN	5a1ab0577542890001aa7fc1	5	5	5	2	6	3	3	1	7	2	4	6	2	3	2	1	7	1	1	1	1	1	6	1	3	6	2	1	1	8	7	9	5	5	6	9	7	7	5
5/9/2022 5:41:33	5/9/2022 5:55:52	0	100	859	1	5/9/2022 5:55:53	R_vIakZEs7ODM1cpH	anonymous	EN	5bb0b9f3f1f9ba00013fc0bb	5	6	6	1	5	3	2	2	6	2	5	5	2	5	3	1	7	2	3	2	3	3	3	5	4	4	3	3	2	5	7	5	3	7	7	5	5	4	3
5/9/2022 5:43:39	5/9/2022 5:56:03	0	100	744	1	5/9/2022 5:56:04	R_3QMJtidthtMByOr	anonymous	EN	5bcf8dc0303d590001fa3e26	6	6	6	4	6	6	5	1	7	1	7	8	1	2	2	1	7	1	1	1	1	1	7	1	1	1	5	1	1	5	5	8	3	4	7	8	6	5	5
5/9/2022 5:48:31	5/9/2022 5:56:10	0	100	459	1	5/9/2022 5:56:10	R_2cchQ0NBZ5Lwmnw	anonymous	EN	5ddd631f063ebd000dbe0687	7	8	7	7	7	6	6	4	7	5	5	4	3	3	4	5	7	5	5	4	3	4	7	3	3	2	3	3	1	6	5	9	3	3	5	9	7	4	3
5/9/2022 5:40:54	5/9/2022 5:56:14	0	100	919	1	5/9/2022 5:56:14	R_V2SFgfPODf2dHOx	anonymous	EN	5f11841e41278f0008ec17c1	3	3	4	3	3	3	6	1	7	1	8	6	2	2	3	1	8	2	2	2	2	5	7	5	5	8	5	3	1	9	9	5	7	9	8	8	8	5	7
5/9/2022 5:39:28	5/9/2022 5:56:17	0	100	1008	1	5/9/2022 5:56:17	R_31WXyAkemPz11RG	anonymous	EN	56f17fffeaf7b7000b1b4e80	2	3	2	3	3	3	3	1	8	1	4	7	1	3	1	1	8	1	1	1	1	1	8	6	5	5	2	4	1	4	7	9	4	5	6	5	7	5	4
5/9/2022 5:47:34	5/9/2022 5:56:24	0	100	529	1	5/9/2022 5:56:25	R_0eX6cxV5ZkkPTQB	anonymous	EN	60c29201092d523e3b08a603	5	7	8	8	6	6	6	1	7	1	7	7	1	1	1	1	9	5	1	1	1	1	9	1	1	3	1	1	1	4	5	8	2	3	7	6	8	1	1
5/9/2022 5:40:00	5/9/2022 5:56:35	0	100	994	1	5/9/2022 5:56:35	R_3G7WdOn8GPSOHzS	anonymous	EN	5e384b1b6652df02300bbb15	3	6	8	4	7	5	3	1	9	1	3	9	1	1	1	1	9	1	1	1	1	1	9	1	1	6	1	1	1	5	4	1	3	5	7	3	9	1	1
5/9/2022 5:38:54	5/9/2022 5:56:36	0	100	1061	1	5/9/2022 5:56:36	R_1I4atG1prfGNilj	anonymous	EN	5e529025f1ecb42a44a8eac4	3	6	5	3	5	5	3	1	8	2	5	8	3	4	3	1	9	2	5	1	1	1	7	3	4	5	3	7	5	7	6	9	5	9	7	8	9	2	2
5/9/2022 5:36:27	5/9/2022 5:56:40	0	100	1213	1	5/9/2022 5:56:41	R_1obslcagLXh5xrf	anonymous	EN	5da86d3475d0bc001951ff5c	5	7	7	3	5	3	4	1	6	2	5	4	2	2	2	2	7	2	2	2	2	2	2	2	2	2	2	2	1	5	6	6	4	6	4	4	6	5	5
5/9/2022 5:44:25	5/9/2022 5:56:47	0	100	742	1	5/9/2022 5:56:48	R_1jpuse5Gfx76Et8	anonymous	EN	613077cb3453b2b0a1a24ca3	6	6	6	4	5	3	5	2	3	3	3	7	2	2	2	2	4	2	2	2	3	2	8	4	4	4	3	1	5	8	8	8	2	7	7	8	9	3	2
5/9/2022 5:47:31	5/9/2022 5:56:49	0	100	558	1	5/9/2022 5:56:49	R_1jHBCGfFVATmj6x	anonymous	EN	5e83425144753905a3a17ad8	7	7	5	3	6	5	7	1	4	2	6	4	2	2	3	2	7	2	2	1	1	2	6	6	2	4	3	2	1	7	6	2	3	3	8	2	6	3	4
5/9/2022 5:46:55	5/9/2022 5:56:51	0	100	596	1	5/9/2022 5:56:51	R_2Xcyo5jxCXNLZxy	anonymous	EN	5c195dd90084c50001ed0ce5	5	4	7	6	5	5	4	3	5	5	7	4	3	6	7	5	5	6	6	3	4	3	6	5	4	5	4	4	2	7	7	1	2	6	5	2	5	5	3
5/9/2022 5:47:23	5/9/2022 5:57:13	0	100	590	1	5/9/2022 5:57:13	R_2q3P8ksofopG7kT	anonymous	EN	5eff423e0edf450b7e5e90ea	6	6	5	2	6	3	4	5	4	3	7	5	4	4	3	2	5	3	1	2	1	2	5	3	6	5	3	4	2	4	6	8	3	4	5	4	6	3	4
5/9/2022 5:41:39	5/9/2022 5:57:21	0	100	941	1	5/9/2022 5:57:21	R_3s05sc4kumQIsgX	anonymous	EN	599e74eeb4e8c80001d1147e	6	4	3	4	5	3	4	2	8	3	7	1	2	2	2	2	8	3	6	2	1	2	7	4	4	2	2	6	1	7	7	9	6	7	7	9	8	7	4
5/9/2022 5:43:53	5/9/2022 5:57:36	0	100	823	1	5/9/2022 5:57:37	R_qIWySRdFtb5c0Ol	anonymous	EN	5d049f0e0b54cc0001dad5ba	6	6	6	2	4	5	3	1	8	1	6	7	1	2	2	1	8	1	1	1	1	2	8	1	2	3	1	1	1	7	5	6	4	4	7	6	8	6	7
5/9/2022 5:46:43	5/9/2022 5:57:38	0	100	654	1	5/9/2022 5:57:38	R_2EmCry9LvfijkBC	anonymous	EN	5eda779c9944ee0c4197e633	3	3	3	1	3	1	1	1	8	1	6	3	1	1	1	1	8	1	1	1	1	1	8	1	1	1	2	1	1	8	6	6	3	8	7	5	8	5	5
5/9/2022 5:39:57	5/9/2022 5:57:41	0	100	1063	1	5/9/2022 5:57:41	R_r2TenaBFCKNWOpH	anonymous	EN	5d371771ee633f001641a611	2	4	3	1	2	2	1	1	9	1	3	8	1	1	1	1	9	1	1	1	1	1	8	1	5	7	2	4	1	7	6	9	5	7	4	9	9	5	4
5/9/2022 5:44:50	5/9/2022 5:57:50	0	100	779	1	5/9/2022 5:57:50	R_BtiaYsVdhXjkYeZ	anonymous	EN	58bb44dfb225d90001d09eb7	1	3	4	5	5	3	4	4	6	6	9	3	5	5	5	6	6	6	6	4	3	5	6	5	5	5	6	7	1	7	6	1	1	8	5	2	9	3	4
5/9/2022 5:44:02	5/9/2022 5:57:50	0	100	828	1	5/9/2022 5:57:50	R_2OJWMPHHHNOoQ78	anonymous	EN	5b55f0867c0c5e0001635ee3	3	3	4	3	4	3	3	1	7	1	3	5	1	1	1	1	7	1	1	1	1	1	9	1	1	4	1	1	1	2	3	7	2	6	4	7	9	7	6
5/9/2022 5:47:22	5/9/2022 5:57:52	0	100	629	1	5/9/2022 5:57:52	R_3fw5YPRli9ZWTA1	anonymous	EN	5f71e7ef357b4708056a3916	1	5	6	1	4	4	4	4	7	4	9	5	4	4	2	4	6	3	4	4	4	3	7	4	4	1	4	7	8	5	5	9	5	9	6	9	9	5	5
5/9/2022 5:41:33	5/9/2022 5:57:52	0	100	978	1	5/9/2022 5:57:52	R_WujgeP5kwSLqifT	anonymous	EN	6085bf37d4b56a9c55524d89	7	7	7	6	7	3	4	1	9	1	7	7	1	2	2	3	8	1	1	1	1	1	8	1	3	5	1	7	1	6	6	3	2	9	8	3	9	3	3
5/9/2022 5:39:25	5/9/2022 5:57:52	0	100	1106	1	5/9/2022 5:57:52	R_30em8mDoDn5UhsX	anonymous	EN	5c87790e4b0de20001352297	7	6	7	3	8	2	7	1	9	1	9	6	1	3	2	1	8	2	1	1	1	2	8	1	6	5	2	1	2	7	7	2	2	8	7	2	8	2	1
5/9/2022 5:49:16	5/9/2022 5:58:00	0	100	524	1	5/9/2022 5:58:00	R_qIvIaEGY4X7flrb	anonymous	EN	5f0c7fb61fa6930c50a6a29b	4	6	6	3	4	4	3	3	7	4	3	3	4	4	5	3	6	4	3	4	3	3	6	4	4	5	4	6	5	8	7	8	2	5	7	9	7	4	4
5/9/2022 5:44:21	5/9/2022 5:58:07	0	100	825	1	5/9/2022 5:58:07	R_3Kxrqkzaj4LfNaX	anonymous	EN	6040c814520e5f000bafa6b2	5	8	5	1	5	1	1	1	9	1	7	3	1	1	1	1	9	1	1	1	1	1	9	8	6	5	1	1	1	7	9	9	8	9	9	9	9	9	6
5/9/2022 5:42:10	5/9/2022 5:58:31	0	100	980	1	5/9/2022 5:58:31	R_x2Uqc9klhFVB0Pv	anonymous	EN	6236f9d5a592272f9e11b44c	6	6	4	2	4	3	3	1	7	2	4	1	2	3	3	1	7	3	3	4	2	3	7	3	3	4	3	5	1	4	5	7	7	8	4	7	7	4	6
5/9/2022 5:42:40	5/9/2022 5:58:33	0	100	952	1	5/9/2022 5:58:34	R_2ZETCLgLRdQz4bx	anonymous	EN	5cdd0f7d9f75db0001411725	4	6	7	1	3	2	2	2	7	2	6	7	3	5	3	2	7	3	5	2	3	2	8	2	3	3	4	4	1	9	9	7	3	4	7	8	8	4	6
5/9/2022 5:48:49	5/9/2022 5:58:41	0	100	592	1	5/9/2022 5:58:42	R_AysOJHXld1YrSO5	anonymous	EN	5a22d8ba391e270001a100d3	6	7	7	3	5	5	6	1	8	1	7	7	1	1	1	1	8	1	5	1	1	1	7	1	1	3	2	6	1	9	8	1	2	4	8	1	7	3	3
5/9/2022 5:37:16	5/9/2022 5:58:43	0	100	1287	1	5/9/2022 5:58:44	R_tK8dVi9xs2w5Co1	anonymous	EN	5fb290e481c5f08aa5edb30c	7	7	5	4	5	5	5	5	5	5	7	7	5	5	5	5	7	7	5	5	5	5	5	6	6	5	5	7	7	3	7	7	3	3	3	7	7	3	3
5/9/2022 5:47:06	5/9/2022 5:58:47	0	100	701	1	5/9/2022 5:58:48	R_26aTnD7SIvuxhjj	anonymous	EN	5efce3e43d438d0e4c818fd6	9	9	9	9	9	9	9	9	3	7	9	2	9	8	8	2	8	9	9	2	1	3	3	2	3	1	8	1	1	7	9	9	8	9	9	9	8	4	3
5/9/2022 5:42:27	5/9/2022 5:58:57	0	100	990	1	5/9/2022 5:58:57	R_1IlQXHJ4d2I9MTS	anonymous	EN	5ea552d5838a645292f26cfd	4	7	5	1	5	4	4	1	7	3	4	5	3	3	2	2	7	1	2	1	1	1	7	7	2	3	5	3	1	6	2	6	4	3	7	7	7	3	3
5/9/2022 5:48:31	5/9/2022 5:58:59	0	100	628	1	5/9/2022 5:59:00	R_ukqv6b6MWcy50Hv	anonymous	EN	609ab041cc94050f95ece378	6	6	6	3	5	5	5	1	9	1	1	8	1	1	1	1	9	1	5	1	1	2	1	1	2	1	1	3	3	4	5	8	4	5	6	9	8	4	3
5/9/2022 5:29:23	5/9/2022 5:59:04	0	100	1781	1	5/9/2022 5:59:05	R_3NOm2OyJoCI1OHm	anonymous	EN	603a97184049ae6c4a3a98c2	8	7	8	2	5	4	1	1	9	1	7	9	1	1	2	1	9	1	1	1	1	1	9	1	6	3	1	1	1	5	8	6	2	5	8	2	8	1	1
5/9/2022 5:37:18	5/9/2022 5:59:06	0	100	1307	1	5/9/2022 5:59:06	R_ZBMWaUfjtwj6xlD	anonymous	EN	5c99e6372fd6f10015547681	4	5	3	2	2	5	3	7	3	8	9	1	8	9	9	8	3	9	9	6	2	2	1	4	2	2	5	9	1	5	8	5	3	7	7	5	7	4	4
5/9/2022 5:18:43	5/9/2022 5:59:16	0	100	2432	1	5/9/2022 5:59:16	R_3UhwR7clD91pD21	anonymous	EN	5efdb94f15369721cc1f3f60	6	5	7	2	6	5	1	1	9	1	6	1	1	1	1	1	9	2	4	1	1	1	9	1	2	5	1	1	1	5	4	2	3	9	9	1	9	1	3
5/9/2022 5:50:11	5/9/2022 5:59:24	0	100	552	1	5/9/2022 5:59:25	R_1esnlQ076hqlRoP	anonymous	EN	5f5b76c81a328c2a9a84f757	3	6	4	5	5	5	4	5	5	5	6	4	5	5	5	5	4	5	5	4	4	4	4	4	4	3	3	4	4	5	6	8	5	4	5	6	6	5	4
5/9/2022 5:34:13	5/9/2022 5:59:25	0	100	1511	1	5/9/2022 5:59:25	R_2xQSha8mpfYdrM4	anonymous	EN	5f49645bf271be4ba2e83871	4	3	4	3	4	4	2	1	9	1	3	6	1	1	1	1	9	1	1	1	1	1	5	1	1	5	1	1	1	6	6	9	4	8	7	9	9	3	4
5/9/2022 5:48:41	5/9/2022 5:59:25	0	100	644	1	5/9/2022 5:59:25	R_wS25JWMwJTcxPvr	anonymous	EN	61350f4a8794d1429580cf5e	7	7	7	5	6	7	6	1	9	2	8	8	2	2	1	1	9	1	2	1	1	1	8	8	5	5	4	3	1	5	6	7	2	5	3	7	6	5	5
5/9/2022 5:42:07	5/9/2022 5:59:25	0	100	1037	1	5/9/2022 5:59:25	R_qW04qpme4Y7ptN7	anonymous	EN	6146f774b68ffbf3e231a9cc	2	4	6	2	6	2	2	5	7	3	6	5	4	4	4	2	7	4	3	3	4	2	7	4	3	2	5	4	2	9	9	1	4	6	8	1	5	1	2
5/9/2022 5:38:10	5/9/2022 5:59:39	0	100	1289	1	5/9/2022 5:59:39	R_3oYPcsJXeIa3nq7	anonymous	EN	609ead232ea62ae4a66e760c	4	4	4	2	5	2	4	1	8	2	2	7	1	2	2	2	8	2	1	1	2	3	6	5	5	4	2	2	2	7	5	6	5	8	6	3	7	5	5
5/9/2022 5:33:06	5/9/2022 5:59:44	0	100	1598	1	5/9/2022 5:59:45	R_3gUfcjAvLRmxt3l	anonymous	EN	5f749dc9b4ec480759a56eff	4	4	3	2	5	3	2	3	6	6	7	5	5	4	4	4	6	3	3	3	3	4	3	4	4	3	4	3	2	8	7	6	4	5	6	8	7	4	5
5/9/2022 5:36:55	5/9/2022 5:59:50	0	100	1375	1	5/9/2022 5:59:51	R_3CIOM698wk1GnYU	anonymous	EN	5eac671f0658ac0ea6c730d2	5	3	7	2	2	3	2	8	2	6	9	2	5	5	5	9	2	8	7	8	2	2	7	2	8	8	2	2	1	9	8	8	8	9	8	5	9	5	5
5/9/2022 5:46:01	5/9/2022 5:59:59	0	100	837	1	5/9/2022 5:59:59	R_830QSydwbrq7MRz	anonymous	EN	5eda4380f8482906740f166f	4	5	5	3	4	3	3	1	8	1	4	9	1	4	1	1	9	1	1	1	1	1	8	1	6	5	2	3	1	6	5	7	5	6	6	7	7	4	4
5/9/2022 5:50:06	5/9/2022 6:00:00	0	100	593	1	5/9/2022 6:00:00	R_3qEUBpdQZyC51EC	anonymous	EN	58ae2cb09e040a000139af76	6	5	4	5	3	3	2	6	6	4	7	4	6	6	6	3	6	5	5	2	4	4	3	3	5	6	5	3	6	6	6	9	5	7	6	9	9	1	1
5/9/2022 5:50:47	5/9/2022 6:00:00	0	100	552	1	5/9/2022 6:00:00	R_1r8mzasCUMAgnrO	anonymous	EN	5f91a0c5075eec02af730999	5	6	6	4	5	6	6	1	9	1	2	8	1	1	1	1	9	1	1	1	1	1	5	1	7	5	2	5	1	7	8	8	3	5	6	5	7	4	4
5/9/2022 5:42:52	5/9/2022 6:00:20	0	100	1047	1	5/9/2022 6:00:20	R_3HGQg6ozT0VtR1V	anonymous	EN	5f78bc3b76442d48e213c868	5	5	4	3	3	3	3	3	6	4	6	5	4	5	5	4	7	4	4	4	3	3	7	4	4	5	4	7	4	5	6	5	3	5	7	7	7	2	2
5/9/2022 5:44:29	5/9/2022 6:00:20	0	100	950	1	5/9/2022 6:00:20	R_3synUEx740uERGb	anonymous	EN	5abe6df4e734400001d9fb26	2	6	4	2	2	2	1	1	9	1	5	5	1	1	1	1	9	1	1	1	1	1	9	1	5	5	1	2	1	5	6	9	4	5	5	7	9	2	3
5/9/2022 5:45:17	5/9/2022 6:00:21	0	100	904	1	5/9/2022 6:00:21	R_2AXP8ato5BClt4k	anonymous	EN	5aafd9eff69e940001d88bf4	6	2	5	8	6	5	7	1	9	1	6	2	1	3	5	1	8	1	2	1	1	2	9	1	6	5	2	9	5	3	5	3	2	2	1	5	3	4	3
5/9/2022 5:47:13	5/9/2022 6:00:23	0	100	790	1	5/9/2022 6:00:24	R_3dKU91HC1oqkmp1	anonymous	EN	5ea55df76205ad53a793bc01	6	5	6	2	5	5	4	2	7	2	6	4	2	2	3	1	8	2	2	1	1	1	8	1	3	5	3	4	1	5	5	3	3	4	4	2	7	4	4
5/9/2022 5:43:19	5/9/2022 6:00:24	0	100	1024	1	5/9/2022 6:00:24	R_1yUNv69VJUTwKHL	anonymous	EN	608a98cff4761037d7b67d8a	7	6	4	2	4	2	2	1	9	8	8	7	2	2	2	1	8	2	2	1	1	1	7	2	2	5	1	1	1	7	5	9	4	3	7	9	9	4	4
5/9/2022 5:47:52	5/9/2022 6:00:39	0	100	767	1	5/9/2022 6:00:40	R_1NzdkgSmgocbLRF	anonymous	EN	60e5d4b652ed622190fbd05f	6	7	7	4	5	6	2	5	8	4	4	6	3	5	6	6	8	8	6	7	4	4	8	8	6	5	5	3	3	4	5	6	4	6	6	7	6	4	5
5/9/2022 5:41:17	5/9/2022 6:00:41	0	100	1164	1	5/9/2022 6:00:41	R_3JJjQCF7VXlGnIh	anonymous	EN	59fc46db0fff620001a6b3ff	3	7	3	5	4	3	2	7	3	7	7	8	6	9	7	6	5	8	8	4	1	1	5	4	4	5	5	6	1	4	5	3	1	2	7	2	3	4	3
5/9/2022 5:47:54	5/9/2022 6:00:43	0	100	769	1	5/9/2022 6:00:43	R_0v3oRFHQcDRKHEB	anonymous	EN	5ba60abd9629a90001b36fdc	5	5	4	1	3	2	2	1	5	1	5	4	1	2	1	1	1	1	1	2	1	1	6	9	5	5	1	1	1	9	5	2	4	3	7	3	8	5	5
5/9/2022 5:35:53	5/9/2022 6:00:54	0	100	1501	1	5/9/2022 6:00:54	R_3KMIjHenhWfmVgq	anonymous	EN	603fead7af072d16afdc0e29	2	3	1	1	2	3	2	1	7	4	5	7	2	4	2	1	7	1	1	2	1	1	5	1	2	7	1	3	1	3	2	1	1	7	5	8	9	1	3
5/9/2022 5:46:40	5/9/2022 6:01:03	0	100	862	1	5/9/2022 6:01:04	R_3rGHAQIx9emPWrq	anonymous	EN	561ec90aed6e5a000fc7e8d3	5	4	4	3	4	4	2	1	7	2	4	4	1	3	2	2	7	3	1	1	1	2	8	6	4	7	2	3	1	3	3	7	4	6	5	5	7	6	2
5/9/2022 5:44:22	5/9/2022 6:01:11	0	100	1009	1	5/9/2022 6:01:12	R_O2rxSwkWFgW47zH	anonymous	EN	60005011e670f108329386b7	1	4	3	1	4	1	1	1	7	5	7	5	4	3	1	2	7	1	1	3	1	1	8	7	5	1	1	1	1	8	2	1	8	7	2	3	3	7	7
5/9/2022 5:25:40	5/9/2022 6:01:21	0	100	2141	1	5/9/2022 6:01:21	R_C82imIlcDQNWa3v	anonymous	EN	5a6351a363394a00015552d2	4	5	4	1	4	5	2	2	8	2	6	6	2	2	3	2	6	2	3	2	2	2	5	6	5	5	3	5	1	6	6	2	3	3	4	2	6	4	3
5/9/2022 5:43:16	5/9/2022 6:01:22	0	100	1086	1	5/9/2022 6:01:22	R_3Eng62K3Z3Qovgw	anonymous	EN	5c49854b8c70080001f2d566	6	5	6	5	6	5	4	2	6	5	7	1	1	5	5	2	1	3	4	5	4	2	6	8	4	5	5	5	1	7	6	3	3	9	7	5	6	4	5
5/9/2022 5:53:21	5/9/2022 6:01:25	0	100	484	1	5/9/2022 6:01:26	R_1IQQipdnQUkRoWi	anonymous	EN	6104991987eb2b5a5dd39ba5	2	2	2	2	2	2	2	2	8	4	2	2	2	3	2	2	7	2	2	2	2	2	7	2	5	7	2	2	2	8	1	2	4	2	8	8	8	5	7
5/9/2022 5:38:16	5/9/2022 6:01:38	0	100	1401	1	5/9/2022 6:01:38	R_2zYqevJX6eBpfFo	anonymous	EN	5eaaee8903ea9906ba49f7db	4	7	6	3	4	3	2	1	9	1	4	9	1	1	1	1	9	1	1	1	1	1	9	9	5	5	1	1	1	3	5	9	5	7	6	9	8	8	8
5/9/2022 5:44:56	5/9/2022 6:01:43	0	100	1006	1	5/9/2022 6:01:43	R_2gbZdSUrRaR6GWJ	anonymous	EN	57b71e418f963300014c8eaf	1	1	1	4	4	1	1	5	5	4	4	1	4	5	7	6	4	5	7	4	3	8	5	1	2	2	2	9	1	1	7	7	3	9	1	1	5	5	3
5/9/2022 5:46:33	5/9/2022 6:01:45	0	100	912	1	5/9/2022 6:01:46	R_24PpVAT0qrbjEv2	anonymous	EN	602adc09cfca8a1a48e6dbb1	4	5	2	2	2	2	1	1	5	1	4	1	1	1	1	1	4	1	1	1	1	1	5	1	1	1	1	1	1	9	6	9	3	9	9	9	9	6	1
5/9/2022 5:45:35	5/9/2022 6:01:46	0	100	970	1	5/9/2022 6:01:46	R_1ffLBunDEi5M2yO	anonymous	EN	59d42f4c6cc82800013e31e0	2	3	2	2	2	2	1	7	5	8	9	8	8	7	8	3	6	8	8	3	2	2	8	5	5	5	3	9	1	7	9	5	2	4	8	2	8	4	4
5/9/2022 5:36:31	5/9/2022 6:01:47	0	100	1515	1	5/9/2022 6:01:48	R_1GZeDP0yozImCM1	anonymous	EN	5ea98a67b0e52209527635f7	3	1	3	1	1	1	1	1	5	1	7	5	1	4	5	1	4	1	1	1	1	1	6	5	4	4	5	3	1	5	7	1	2	5	7	3	9	1	8
5/9/2022 5:48:02	5/9/2022 6:01:50	0	100	827	1	5/9/2022 6:01:50	R_3L6ztkUj5dlPIZ6	anonymous	EN	6086933c60b90ca10daeea67	4	4	4	3	4	4	5	3	6	3	6	4	4	3	5	3	6	3	4	3	4	3	6	2	3	5	3	4	1	7	7	3	4	7	7	8	7	4	5
5/9/2022 5:47:41	5/9/2022 6:01:52	0	100	850	1	5/9/2022 6:01:52	R_1dv4Esj3gNRCbO0	anonymous	EN	5ee1311e3348314f4f4a8d30	5	7	7	4	4	3	6	1	9	1	1	6	1	2	1	1	9	1	2	1	1	1	9	5	6	5	2	1	6	8	8	7	4	5	8	5	8	3	4
5/9/2022 5:38:43	5/9/2022 6:02:03	0	100	1399	1	5/9/2022 6:02:03	R_1LCLIlAixKAz1LS	anonymous	EN	5dac63da21420b0014a509c1	4	7	7	6	5	6	5	2	8	1	5	7	2	2	2	1	8	2	2	2	1	1	7	1	1	4	6	1	1	5	6	6	3	4	8	5	7	3	4
5/9/2022 5:54:12	5/9/2022 6:02:07	0	100	475	1	5/9/2022 6:02:08	R_28XQaVrMHuSltuT	anonymous	EN	5a8aaec48fe2dc00010625fe	5	6	6	3	3	4	5	1	8	1	5	4	1	1	1	1	7	1	1	1	1	1	7	1	1	1	3	1	1	8	6	4	1	3	5	3	5	4	5
5/9/2022 5:44:16	5/9/2022 6:02:09	0	100	1072	1	5/9/2022 6:02:10	R_1IyLKEQUtqt2qNJ	anonymous	EN	5bc690392885710001a0bb76	4	7	6	3	5	3	3	3	6	2	6	6	2	3	3	2	8	2	2	2	2	2	7	2	5	6	3	5	2	3	4	5	1	4	4	2	8	3	2
5/9/2022 5:42:43	5/9/2022 6:02:18	0	100	1174	1	5/9/2022 6:02:18	R_2awSM2Q0LJRBNwc	anonymous	EN	613f43850c7fd57e455fb244	3	4	3	2	3	3	3	2	9	2	4	5	3	4	3	1	7	2	2	3	1	1	7	5	5	5	1	1	1	4	7	4	4	5	6	7	8	4	5
5/9/2022 5:40:06	5/9/2022 6:02:25	0	100	1338	1	5/9/2022 6:02:25	R_23e2Oeq1jkNrMOK	anonymous	EN	6278270bfb2439bf3abf192d	4	5	5	3	4	5	4	3	8	3	6	4	2	4	3	1	8	2	3	2	2	3	8	2	7	5	3	3	1	5	6	3	3	5	6	3	7	6	5
5/9/2022 5:39:53	5/9/2022 6:02:29	0	100	1355	1	5/9/2022 6:02:29	R_1r7ZOeqMgdNpFAe	anonymous	EN	603f4ceb68ff0b0576bdfba7	1	3	2	1	1	1	2	1	9	1	4	8	1	1	1	1	9	1	1	1	1	1	7	8	6	5	1	1	1	8	7	9	5	9	8	6	8	8	7
5/9/2022 5:52:53	5/9/2022 6:02:38	0	100	584	1	5/9/2022 6:02:38	R_1fmeiZkCScwPXrI	anonymous	EN	5f2dd882bcc96c128164d0c2	6	4	7	4	5	6	4	3	9	1	9	9	4	4	3	2	9	1	2	2	2	2	9	2	2	5	2	1	1	5	7	8	4	3	9	9	8	5	5
5/9/2022 5:43:50	5/9/2022 6:02:39	0	100	1128	1	5/9/2022 6:02:39	R_2VmtQEkBXfHcGck	anonymous	EN	5fc7977f990ff909859b4b77	7	6	6	7	7	6	7	7	5	6	7	6	7	5	6	6	8	7	7	6	6	6	6	6	6	7	6	6	7	3	5	6	2	5	6	6	6	3	5
5/9/2022 5:43:55	5/9/2022 6:02:40	0	100	1125	1	5/9/2022 6:02:40	R_Ox27wNMyza6wYvL	anonymous	EN	58e1916827e7d900011035e0	2	5	6	2	2	5	5	1	8	1	5	3	2	5	3	2	9	5	6	2	3	4	4	4	3	5	5	3	1	6	6	1	1	3	5	1	5	2	4
5/9/2022 5:47:15	5/9/2022 6:02:44	0	100	928	1	5/9/2022 6:02:44	R_2QKRy6nZLmd0H85	anonymous	EN	613f1ff71f92991679f72614	6	7	5	1	6	5	6	7	6	7	6	7	1	5	7	6	7	6	7	7	6	7	6	7	7	6	7	7	1	9	5	6	3	3	8	6	8	3	2
5/9/2022 5:55:32	5/9/2022 6:02:53	0	100	440	1	5/9/2022 6:02:53	R_cG4PfVX1qVXRH7X	anonymous	EN	5f2c16aabf114905864692f9	6	6	5	4	5	4	3	1	7	1	3	7	1	1	2	1	8	1	2	2	1	1	8	2	2	5	3	2	1	6	5	7	4	6	7	7	8	4	4
5/9/2022 5:52:14	5/9/2022 6:02:56	0	100	641	1	5/9/2022 6:02:56	R_3jYXrOEu2oy61gp	anonymous	EN	5c5eb5f38f58370001393878	1	1	1	1	1	1	1	1	9	1	1	1	1	1	1	1	9	1	1	1	1	1	9	1	1	5	1	1	1	9	9	9	5	5	9	5	9	1	5
5/9/2022 5:56:00	5/9/2022 6:02:58	0	100	417	1	5/9/2022 6:02:59	R_3His0NuChueOzig	anonymous	EN	60b1465dc14e70d7c429213e	6	6	6	6	6	6	7	2	8	1	6	7	2	2	2	1	7	1	1	2	1	1	8	1	1	5	2	6	1	3	5	9	4	5	5	9	6	4	4
5/9/2022 5:47:35	5/9/2022 6:03:00	0	100	925	1	5/9/2022 6:03:01	R_cO4AYXFHUo9HIJP	anonymous	EN	59b859e711212f0001cd10ff	3	6	4	2	6	5	3	7	5	8	8	3	7	7	8	8	3	8	9	8	3	3	4	2	4	5	5	8	1	7	6	8	2	1	7	9	8	3	2
5/9/2022 5:44:10	5/9/2022 6:03:12	0	100	1141	1	5/9/2022 6:03:12	R_6Rr4poMo7DsQEIV	anonymous	EN	5ec135213d32b40417fd9ea3	7	7	7	5	6	6	6	8	1	8	9	5	3	7	7	8	1	8	9	3	1	2	2	4	4	5	2	9	1	9	9	8	9	9	9	7	9	2	4
5/9/2022 5:52:12	5/9/2022 6:03:29	0	100	677	1	5/9/2022 6:03:29	R_3h6mIRILAWuwDO0	anonymous	EN	623480f431966160e908a17f	5	7	6	4	5	6	6	1	7	3	6	7	3	3	3	2	7	3	2	3	1	1	5	2	5	5	5	2	1	4	8	9	4	7	7	7	9	3	5
5/9/2022 5:53:04	5/9/2022 6:03:41	0	100	637	1	5/9/2022 6:03:42	R_1OwCwbx8tLJlZyo	anonymous	EN	616e7e77bab9e87f4598a9a8	6	6	6	4	6	6	5	5	4	6	7	6	6	6	5	5	4	8	7	6	7	8	3	6	6	5	7	9	1	5	7	6	4	4	7	2	6	3	3
5/9/2022 5:46:50	5/9/2022 6:03:47	0	100	1016	1	5/9/2022 6:03:47	R_RtsGDgISLRrziHn	anonymous	EN	5c0a502a2bfc8b0001813992	3	6	6	1	2	2	5	2	6	2	6	6	2	2	3	2	6	2	2	2	1	2	6	2	2	2	1	6	1	9	8	5	4	8	7	3	7	3	3
5/9/2022 5:29:22	5/9/2022 6:03:48	0	100	2066	1	5/9/2022 6:03:49	R_BLd1P4r5Wqid8AN	anonymous	EN	5a5a7cce76d1c60001ab2dc9	5	9	7	3	5	5	5	5	5	5	9	7	4	5	5	5	6	5	6	3	2	2	2	2	3	5	5	5	5	7	7	5	5	7	9	6	6	4	5
5/9/2022 5:49:11	5/9/2022 6:03:58	0	100	886	1	5/9/2022 6:03:58	R_2BxqpbQqZuXyiMi	anonymous	EN	5bec91e66cb00e00015b8a7b	8	9	8	3	5	6	6	8	3	4	2	4	6	5	7	6	2	7	9	7	5	3	4	5	4	5	5	9	1	5	7	6	3	3	7	2	6	3	4
5/9/2022 5:50:23	5/9/2022 6:04:06	0	100	823	1	5/9/2022 6:04:07	R_24bD4Rl9pou3rEZ	anonymous	EN	5be9b18df5c1060001085048	3	2	3	1	3	3	2	1	9	1	1	9	1	1	1	1	9	1	1	1	1	1	9	9	9	1	1	1	1	8	3	5	2	9	3	1	9	3	1
5/9/2022 5:41:56	5/9/2022 6:04:10	0	100	1333	1	5/9/2022 6:04:10	R_6VBpPPzN6Fus2iZ	anonymous	EN	61167fe2521e038f13063e14	1	5	5	1	5	3	1	1	9	4	9	5	1	1	1	1	8	1	1	1	1	1	6	4	3	4	3	1	1	3	7	9	7	4	8	8	8	3	5
5/9/2022 5:44:47	5/9/2022 6:04:11	0	100	1164	1	5/9/2022 6:04:11	R_BywPUER3Crw7JyF	anonymous	EN	5e3056fa23a9e80286bbb370	4	7	6	2	2	3	1	1	8	1	3	8	1	1	1	1	7	1	2	1	1	1	8	1	6	4	2	2	1	8	7	5	3	2	8	6	8	1	3
5/9/2022 5:53:42	5/9/2022 6:04:25	0	100	643	1	5/9/2022 6:04:26	R_2WSyD6ZjyxvJ6hO	anonymous	EN	6124db98095651d81d87443a	1	1	1	1	1	1	1	3	6	1	7	4	1	1	1	1	5	5	5	3	4	5	5	5	5	8	4	6	1	8	6	8	3	5	5	5	5	4	6
5/9/2022 5:51:43	5/9/2022 6:04:26	0	100	763	1	5/9/2022 6:04:30	R_2v0QzxPQkz02xGZ	anonymous	EN	5a972432873cda0001dc9321	4	4	6	3	4	3	3	3	8	3	6	5	2	3	2	2	8	6	3	2	2	3	8	3	4	3	4	6	1	7	8	6	5	4	7	8	7	3	3
5/9/2022 5:44:10	5/9/2022 6:04:41	0	100	1230	1	5/9/2022 6:04:41	R_2rTHFmsHR6Wvlby	anonymous	EN	5fa92f3172de7e02d5d77656	5	5	5	2	6	6	2	1	9	1	1	8	1	1	1	1	9	1	1	1	1	1	9	3	3	5	1	1	1	2	3	9	7	1	7	7	9	1	9
5/9/2022 5:46:34	5/9/2022 6:04:48	0	100	1093	1	5/9/2022 6:04:48	R_110LspnBjVMkzsB	anonymous	EN	6160c8f657e3c4094b01614a	4	4	4	3	4	2	3	5	7	5	9	7	5	5	6	4	7	6	5	4	4	4	6	5	7	5	7	7	1	5	5	7	3	5	4	5	7	2	5
5/9/2022 5:54:22	5/9/2022 6:04:54	0	100	631	1	5/9/2022 6:04:54	R_3KDR0oFdwZOGwUF	anonymous	EN	594e2bb7a402220001d84067	4	3	5	3	6	5	4	7	3	7	9	5	7	7	8	7	2	9	8	5	1	4	6	7	7	5	8	8	1	6	5	8	2	5	2	2	7	3	2
5/9/2022 5:53:28	5/9/2022 6:04:59	0	100	690	1	5/9/2022 6:04:59	R_3JIP99Agpcn1hv3	anonymous	EN	6159f89455d1810d6cc8c86b	9	9	9	5	7	7	5	1	9	1	5	7	1	1	1	1	9	1	1	1	1	1	9	1	1	5	1	1	1	9	9	9	1	3	9	9	9	1	5
5/9/2022 5:40:32	5/9/2022 6:05:03	0	100	1470	1	5/9/2022 6:05:03	R_1C1uGApLMx9hPXF	anonymous	EN	5d28a5188580b30016398562	6	6	4	2	4	4	3	2	8	1	5	5	3	5	3	3	8	2	2	2	3	1	7	7	6	5	2	3	1	5	4	6	3	5	7	5	9	7	7
5/9/2022 5:46:18	5/9/2022 6:05:07	0	100	1128	1	5/9/2022 6:05:07	R_2scZXuurUlmklnF	anonymous	EN	5810dfccaba80400016f13ea	5	4	5	4	5	3	3	2	8	3	2	7	2	2	5	1	7	2	1	2	1	2	9	9	9	5	2	1	5	6	4	6	5	8	1	4	9	5	4
5/9/2022 5:57:33	5/9/2022 6:05:11	0	100	458	1	5/9/2022 6:05:12	R_1QKQ0mMRzZojhgR	anonymous	EN	5e317e93287816155e5ac60d	7	7	5	4	5	6	7	1	8	1	6	8	1	1	1	1	8	2	2	1	1	1	8	1	1	2	3	1	1	6	6	7	2	4	3	5	7	4	4
5/9/2022 5:56:18	5/9/2022 6:05:16	0	100	538	1	5/9/2022 6:05:17	R_1dhL4HXHzJKPWLG	anonymous	EN	60535adfff835194160cd3bb	4	5	6	3	5	5	5	1	9	1	6	9	1	1	1	1	9	1	1	1	1	1	9	9	9	5	1	1	1	4	4	5	1	1	6	1	5	4	3
5/9/2022 5:42:45	5/9/2022 6:05:18	0	100	1353	1	5/9/2022 6:05:18	R_1IHmhDXn4Nm9uPP	anonymous	EN	5a1323835d06850001b00673	3	2	3	3	1	3	1	1	8	1	5	8	1	1	1	1	9	1	1	1	1	1	8	1	1	2	1	7	1	7	5	5	2	5	5	9	9	2	2
5/9/2022 5:40:43	5/9/2022 6:05:20	0	100	1476	1	5/9/2022 6:05:21	R_3p4LHJj0DTAGMK3	anonymous	EN	60e8d3cf363fb4f52b9ba8ae	6	3	8	4	6	6	3	3	7	2	6	3	3	2	3	2	7	2	2	2	1	1	7	1	2	2	2	2	1	4	3	7	4	9	3	6	8	4	7
5/9/2022 5:44:12	5/9/2022 6:05:25	0	100	1272	1	5/9/2022 6:05:25	R_xfQIobAvTPAIQRr	anonymous	EN	5ea195bbf442ab0513a8fb50	3	5	3	3	3	3	3	2	7	4	5	6	5	4	4	4	7	7	6	4	2	4	4	4	4	5	6	4	1	7	5	5	4	4	7	9	7	2	3
5/9/2022 5:42:16	5/9/2022 6:05:32	0	100	1396	1	5/9/2022 6:05:33	R_2s6nBklJZnqvEkP	anonymous	EN	5f018e821fca9b2dd567fc34	3	5	7	3	5	4	2	3	8	2	7	5	6	6	6	2	8	5	6	4	2	2	9	8	3	5	2	3	1	7	7	9	5	7	6	8	8	3	6
5/9/2022 5:57:15	5/9/2022 6:05:36	0	100	500	1	5/9/2022 6:05:36	R_24Jb6i4JeJsSREC	anonymous	EN	59e32f80d838ae000185083c	5	5	8	2	5	5	5	2	8	1	9	5	1	1	1	1	9	5	5	3	1	1	6	1	1	1	5	2	1	8	7	8	5	8	7	7	8	5	6
5/9/2022 5:56:19	5/9/2022 6:05:38	0	100	559	1	5/9/2022 6:05:39	R_1HkJ3ZF66Ksqrbi	anonymous	EN	5c345ebad4f77a0001a91ec0	3	4	5	2	5	5	2	1	7	2	6	5	2	3	5	1	8	2	2	2	2	2	7	8	4	5	2	2	1	5	5	6	3	2	7	2	8	5	5
5/9/2022 5:56:40	5/9/2022 6:05:42	0	100	541	1	5/9/2022 6:05:42	R_31HuzDkEIoqQRPC	anonymous	EN	607bfa69c30f5eb868379464	2	3	3	2	2	3	1	1	9	1	3	7	1	1	1	1	8	1	1	1	1	1	7	7	7	5	1	1	1	5	7	8	6	9	1	9	8	3	5
5/9/2022 5:57:22	5/9/2022 6:05:53	0	100	510	1	5/9/2022 6:05:53	R_1JVDFfMeY0c88yt	anonymous	EN	61362316891827226628509d	8	5	7	9	8	8	3	3	6	7	9	5	4	7	8	7	7	8	6	5	6	5	8	7	7	5	7	9	6	5	4	9	2	1	5	9	7	2	2
5/9/2022 5:44:26	5/9/2022 6:05:58	0	100	1291	1	5/9/2022 6:05:58	R_OBtgRJBLp8Hrdnz	anonymous	EN	5ca0b040a8b73d00010a27db	4	7	7	5	7	4	5	6	7	4	7	4	4	4	5	3	7	2	3	5	3	4	8	3	4	5	4	5	5	6	7	9	2	8	8	9	8	6	4
5/9/2022 5:52:16	5/9/2022 6:06:01	0	100	824	1	5/9/2022 6:06:02	R_1IEQU6HwdKD8LSL	anonymous	EN	5c65a566755ed200011bf534	7	4	6	3	6	3	3	1	9	1	4	6	1	1	1	1	9	1	1	1	1	1	9	3	4	4	2	3	1	7	7	9	8	1	8	9	9	6	7
5/9/2022 5:56:53	5/9/2022 6:06:15	0	100	562	1	5/9/2022 6:06:16	R_2tb6kI5uNRxyUEs	anonymous	EN	5978e2db30b1d90001f5daa5	5	5	5	6	6	7	7	1	7	2	7	2	1	1	1	1	7	1	1	1	1	1	6	1	1	5	2	7	1	4	4	6	2	6	7	5	7	2	2
5/9/2022 5:49:21	5/9/2022 6:06:16	0	100	1015	1	5/9/2022 6:06:17	R_1DZjDSNYEd4oK46	anonymous	EN	5e5684728b5f33035f25160e	3	4	4	2	3	3	2	1	9	1	7	7	1	2	3	1	9	1	2	1	1	1	8	9	8	7	1	3	1	6	6	8	3	6	5	5	7	3	5
5/9/2022 5:43:42	5/9/2022 6:06:40	0	100	1377	1	5/9/2022 6:06:40	R_1Lvuvus4igcIRNK	anonymous	EN	56bb5211724769000db74a25	1	2	2	2	2	2	2	1	9	1	4	8	1	1	1	1	9	1	1	1	1	1	9	1	9	5	1	1	1	5	1	9	5	6	5	9	9	7	3
5/9/2022 5:52:36	5/9/2022 6:06:41	0	100	844	1	5/9/2022 6:06:41	R_XzZKlc87OIPz4EF	anonymous	EN	6129250af722358dd0a6433b	3	4	4	2	2	2	2	7	4	4	7	7	3	7	6	6	6	8	7	7	6	6	8	6	6	6	4	4	1	7	8	7	3	3	6	6	6	2	3
5/9/2022 5:36:27	5/9/2022 6:07:17	0	100	1849	1	5/9/2022 6:07:17	R_u4TiYHTsYY5rOYV	anonymous	EN	5eb921b4e43986010ef5c250	4	5	5	2	2	5	2	8	9	1	1	9	1	1	1	1	9	1	1	1	1	2	9	1	5	7	1	1	1	7	5	2	3	4	7	6	8	6	2
5/9/2022 5:53:27	5/9/2022 6:07:29	0	100	841	1	5/9/2022 6:07:29	R_3MbVtTOiOv61PW8	anonymous	EN	5cb237be9d908d000120453a	3	5	4	2	4	2	2	1	8	1	8	8	1	2	3	1	9	2	1	2	1	2	9	2	2	5	3	1	4	6	6	5	4	5	8	5	7	4	5
5/9/2022 5:49:33	5/9/2022 6:07:47	0	100	1093	1	5/9/2022 6:07:47	R_0OlxenPumduNVux	anonymous	EN	5d4200b0f1006e00196a9322	7	7	6	5	6	6	6	2	8	2	5	8	2	2	2	2	8	3	2	2	2	2	7	2	3	5	2	3	1	4	4	4	3	6	6	5	7	6	5
5/9/2022 5:49:22	5/9/2022 6:07:56	0	100	1113	1	5/9/2022 6:07:56	R_3RqFDUmezumMLKF	anonymous	EN	615d886d49b254264bd724a6	3	4	3	1	2	1	1	3	7	2	8	5	1	2	3	1	7	3	2	2	1	3	9	4	3	3	4	5	1	7	5	5	3	7	2	3	7	3	4
5/9/2022 5:53:16	5/9/2022 6:08:03	0	100	887	1	5/9/2022 6:08:03	R_3q8ORDiJFFXGm8R	anonymous	EN	5f7ca9b13e20031150440b98	7	4	6	3	4	3	3	4	8	3	8	4	2	4	5	1	7	3	3	7	1	1	2	2	2	4	4	7	1	6	5	6	3	7	4	5	7	3	3
5/9/2022 5:57:10	5/9/2022 6:08:16	0	100	666	1	5/9/2022 6:08:17	R_T1QzRtSOQaIcsc9	anonymous	EN	5b91494498530500014c1fcd	8	8	8	1	1	7	8	1	9	1	5	9	1	1	1	1	9	1	1	1	1	1	9	1	1	5	1	1	5	9	8	8	2	9	9	1	9	1	1
5/9/2022 5:43:11	5/9/2022 6:08:18	0	100	1507	1	5/9/2022 6:08:19	R_2BkrdIKrZptYj4B	anonymous	EN	5f2447bc5eb3020009277023	7	4	6	4	4	4	4	5	6	2	6	1	2	2	4	2	6	5	4	2	1	4	6	4	4	5	4	7	1	3	4	7	1	7	6	2	9	5	2
5/9/2022 5:58:51	5/9/2022 6:08:32	0	100	580	1	5/9/2022 6:08:32	R_SUC4TQ52DRmH01r	anonymous	EN	5e6ce118673e50000c303890	6	6	5	3	6	6	6	1	8	2	6	6	2	2	3	3	9	3	3	3	3	2	6	3	3	5	3	4	1	7	5	5	3	5	7	5	6	4	4
5/9/2022 5:54:22	5/9/2022 6:08:35	0	100	853	1	5/9/2022 6:08:36	R_vAEsuSt85c4DNwR	anonymous	EN	5e95d76c8cfb0502e3db1f88	6	6	7	4	6	5	3	1	9	1	7	7	1	1	1	1	9	1	1	1	1	1	9	1	1	3	3	1	1	7	9	9	3	9	9	9	9	2	7
5/9/2022 5:49:46	5/9/2022 6:08:58	0	100	1151	1	5/9/2022 6:08:59	R_2rJaUvgclenY9yC	anonymous	EN	5ea168fcfe333e0008434179	7	6	7	3	3	4	6	6	2	7	2	2	3	3	6	4	4	3	4	4	2	2	3	2	3	2	5	4	1	9	8	1	8	8	8	8	9	5	4
5/9/2022 5:56:53	5/9/2022 6:09:01	0	100	727	1	5/9/2022 6:09:01	R_3ikkOL9SELQWd2s	anonymous	EN	5e04b2156f6c63f3737380c6	1	1	1	1	1	1	2	6	3	5	7	1	6	5	6	9	4	7	9	6	2	4	7	7	8	2	2	9	1	9	9	4	5	3	9	9	7	2	4
5/9/2022 5:49:14	5/9/2022 6:09:16	0	100	1201	1	5/9/2022 6:09:17	R_2pQPY20JiOssbYh	anonymous	EN	5ea087103e426305d598f94f	6	9	8	3	7	6	7	2	7	3	7	8	4	6	5	1	9	1	2	1	1	3	1	6	8	3	2	3	1	8	8	9	4	8	8	3	8	7	5
5/9/2022 5:45:38	5/9/2022 6:09:17	0	100	1419	1	5/9/2022 6:09:17	R_2fH8dyqV6ecQ90Y	anonymous	EN	5ff1afb39f4b9e617a5ff07e	4	2	2	1	3	5	4	1	5	2	7	5	3	3	6	1	6	1	2	1	1	1	2	5	3	3	4	2	1	5	5	4	2	2	7	7	7	3	1
5/9/2022 5:44:34	5/9/2022 6:09:29	0	100	1495	1	5/9/2022 6:09:30	R_3ELjzPLfX5iJNSI	anonymous	EN	5e852ca6fdad8f11511558a1	8	8	8	9	8	9	9	2	8	3	9	7	2	2	6	3	9	6	7	7	2	3	9	3	5	3	6	7	8	1	3	8	4	2	2	9	9	3	1
5/9/2022 5:53:40	5/9/2022 6:09:40	0	100	960	1	5/9/2022 6:09:42	R_6fzfOPnGUUrc9Bn	anonymous	EN	5d1e0b068777b50001f52b0e	5	4	7	3	5	3	1	7	1	6	8	1	5	6	8	4	1	6	7	5	3	5	5	5	5	5	3	8	1	9	9	1	1	9	9	1	8	2	4
5/9/2022 5:55:03	5/9/2022 6:09:47	0	100	883	1	5/9/2022 6:09:48	R_3iQHvG7cwmBjDYM	anonymous	EN	613e495d5991ed54f860fe9d	3	3	6	5	4	5	5	2	8	4	6	5	2	3	2	1	9	1	2	1	1	1	1	4	6	5	1	1	1	3	4	6	3	5	3	3	7	5	3
5/9/2022 5:52:09	5/9/2022 6:09:49	0	100	1059	1	5/9/2022 6:09:49	R_23Vpf3RhFKtWZnN	anonymous	EN	5ea3e7b3ce0dc920bea33290	4	5	5	2	4	2	2	3	5	3	7	5	4	3	4	3	6	4	3	3	2	3	7	3	3	3	3	3	1	6	7	7	3	7	6	7	7	2	5
5/9/2022 5:55:42	5/9/2022 6:09:53	0	100	850	1	5/9/2022 6:09:53	R_2rx2bGwhgMmxN62	anonymous	EN	5f3bd56999a44d9324b76ddb	2	3	2	2	2	1	2	1	9	1	2	6	2	2	2	1	9	2	1	1	1	1	8	1	8	9	1	1	1	4	6	7	4	6	5	7	7	5	5
5/9/2022 5:52:46	5/9/2022 6:09:53	0	100	1027	1	5/9/2022 6:09:53	R_rkWMRvfmYrssWcN	anonymous	EN	5c3f9ae8ef1d0d0001b2d5e4	5	8	3	3	7	3	6	3	7	3	6	3	2	2	3	2	8	2	2	1	2	3	7	2	5	3	3	2	1	8	7	5	4	5	7	3	6	2	3
5/9/2022 5:34:41	5/9/2022 6:09:59	0	100	2118	1	5/9/2022 6:10:00	R_Uz38mbx3ncTGFJn	anonymous	EN	5ae8d7b596845f0001c7948d	4	4	5	2	3	4	3	3	5	6	6	6	5	6	5	5	3	3	6	3	3	3	6	3	4	5	3	7	3	8	7	4	3	4	3	8	4	2	3
5/9/2022 5:57:38	5/9/2022 6:10:03	0	100	745	1	5/9/2022 6:10:04	R_0DImcxnBwZlxWuJ	anonymous	EN	5e222506c5b5a208addb7155	4	5	6	3	3	5	7	2	7	5	5	5	2	4	3	2	8	2	3	1	1	2	7	2	5	1	4	2	1	7	7	9	5	3	8	8	9	5	5
5/9/2022 5:56:01	5/9/2022 6:10:10	0	100	849	1	5/9/2022 6:10:10	R_1l042HqYpGwn4ZC	anonymous	EN	5db403f9aa516e000a500822	7	5	7	3	8	7	8	2	8	2	7	7	3	3	6	3	7	2	2	2	3	2	7	2	3	3	3	7	2	3	2	2	2	4	7	8	7	2	3
5/9/2022 5:59:12	5/9/2022 6:10:15	0	100	663	1	5/9/2022 6:10:16	R_2X7iwdzjFeyMhb8	anonymous	EN	60b778f22bec4cae8ca5cbc8	4	3	3	1	3	4	2	1	9	1	4	9	1	1	1	1	9	1	1	1	1	1	9	9	9	7	3	2	1	6	7	9	2	4	6	9	9	2	5
5/9/2022 5:42:18	5/9/2022 6:10:17	0	100	1679	1	5/9/2022 6:10:18	R_2q3DpZ8l41Gd93V	anonymous	EN	5f15a3a5545a2058865b1901	4	5	5	3	3	3	2	2	7	2	7	7	2	2	2	1	8	1	1	2	1	1	7	1	2	5	2	1	1	2	6	7	6	7	7	9	8	1	3
5/9/2022 5:44:11	5/9/2022 6:10:21	0	100	1570	1	5/9/2022 6:10:21	R_2UVi54yMHsdlgtP	anonymous	EN	592037296b34af0001e3ec56	7	4	7	1	5	3	1	1	9	1	9	8	1	2	1	1	9	2	3	1	1	1	9	9	6	7	6	9	4	5	5	1	2	2	8	2	8	1	2
5/9/2022 5:54:24	5/9/2022 6:10:23	0	100	958	1	5/9/2022 6:10:23	R_OiKsNWnrPDEcuHv	anonymous	EN	5f3a9a262fd4896cfdf870a8	5	7	4	3	6	4	3	2	7	3	4	1	3	3	4	4	7	3	2	3	2	3	8	3	5	5	3	5	1	3	4	8	3	5	3	6	6	5	4
5/9/2022 5:40:52	5/9/2022 6:10:43	0	100	1790	1	5/9/2022 6:10:43	R_3q7O6buprqLaKGz	anonymous	EN	610175135c258d591eb673f8	2	1	1	1	1	1	1	1	9	1	6	4	1	1	1	1	8	1	1	1	1	2	9	1	1	1	1	1	5	8	2	5	7	4	9	2	9	1	8
5/9/2022 5:52:52	5/9/2022 6:10:46	0	100	1074	1	5/9/2022 6:10:47	R_33294oejv5yTQ48	anonymous	EN	5e22e7bbd727e957d3337b47	4	5	4	2	4	2	2	1	9	1	9	2	1	2	1	1	9	1	1	1	1	1	9	9	7	7	2	5	1	8	7	7	4	9	5	5	7	6	5
5/9/2022 5:48:53	5/9/2022 6:10:49	0	100	1316	1	5/9/2022 6:10:50	R_2Wu08KRrRmR6XP7	anonymous	EN	61518deddeaeef3d2d107c38	4	3	5	4	4	4	3	1	8	2	6	6	1	2	2	1	8	1	1	1	1	1	5	4	4	5	3	1	1	8	8	1	1	6	6	1	6	5	4
5/9/2022 5:39:37	5/9/2022 6:10:59	0	100	1881	1	5/9/2022 6:10:59	R_3fVGM0g5yrtWKgA	anonymous	EN	598d74208380cc00012a3a62	3	3	2	3	4	3	1	2	7	2	6	5	1	1	2	1	6	2	4	1	1	2	7	2	2	1	3	3	1	7	4	7	5	8	4	9	8	4	3
5/9/2022 5:43:51	5/9/2022 6:11:07	0	100	1636	1	5/9/2022 6:11:07	R_33CDUjUlvuHZVEd	anonymous	EN	614714ff71b7fab77e0a8ef6	7	8	7	6	7	6	6	1	7	2	8	6	2	2	2	2	7	2	5	2	1	1	1	2	2	1	2	2	1	3	6	7	2	6	5	8	9	2	3
5/9/2022 5:56:58	5/9/2022 6:11:09	0	100	850	1	5/9/2022 6:11:09	R_2cdOTOMfEKX4WjM	anonymous	EN	607f441b91a96d298ca2d347	3	5	6	2	3	4	2	5	6	3	6	4	2	3	2	2	8	2	5	2	2	3	7	4	5	5	2	6	2	8	6	5	3	5	7	6	7	4	5
5/9/2022 5:58:41	5/9/2022 6:11:21	0	100	760	1	5/9/2022 6:11:21	R_UVGdCtPWQ0XpHNf	anonymous	EN	57deea8589fea700017296dc	5	5	5	5	5	3	3	9	1	9	9	1	9	9	9	9	1	9	9	1	1	1	1	1	1	1	9	9	1	7	7	1	2	9	8	1	9	4	2
5/9/2022 5:53:39	5/9/2022 6:11:47	0	100	1087	1	5/9/2022 6:11:47	R_2DYnPmg2CXNPvmd	anonymous	EN	5ae0c7d4e0feeb0001caff2b	6	5	7	5	8	5	3	1	9	1	7	9	1	2	1	1	8	2	1	2	1	1	7	3	2	5	6	6	1	5	8	9	3	6	7	9	9	5	4
5/9/2022 5:54:30	5/9/2022 6:11:48	0	100	1038	1	5/9/2022 6:11:50	R_3Kxy97QFbDpYtxR	anonymous	EN	5aa64ceff6dfdd0001eb0083	3	4	5	3	2	1	1	6	7	5	3	5	4	2	2	1	7	3	1	1	1	3	7	3	2	7	3	1	5	4	6	8	4	3	6	9	8	4	3
5/9/2022 5:45:17	5/9/2022 6:11:51	0	100	1593	1	5/9/2022 6:11:51	R_OGLwD72nlz1efOF	anonymous	EN	5f19dcae475ccd076cce6b3b	6	9	9	1	5	9	9	1	7	1	9	9	1	1	1	1	7	1	4	3	1	1	9	1	9	5	1	9	1	9	5	9	1	7	9	9	9	1	1
5/9/2022 5:56:31	5/9/2022 6:11:58	0	100	927	1	5/9/2022 6:12:00	R_25QoSNogAhOntLt	anonymous	EN	603119f39029ff007ef973a8	5	4	4	4	5	5	3	1	8	1	7	7	2	1	2	2	7	2	5	1	1	2	7	4	3	5	3	3	1	6	7	7	5	5	6	5	8	3	2
5/9/2022 5:58:19	5/9/2022 6:12:02	0	100	822	1	5/9/2022 6:12:02	R_RrkQqxeUmTQmclb	anonymous	EN	5f582a0071a90f3972ee9a09	3	5	4	2	3	3	3	2	7	2	4	7	1	2	2	1	8	2	3	1	2	2	8	3	2	3	2	2	1	4	7	7	5	7	7	6	7	3	7
5/9/2022 5:54:32	5/9/2022 6:12:15	0	100	1063	1	5/9/2022 6:12:15	R_sEX11q5e14QLR0B	anonymous	EN	5aff33bae55f90000139f664	4	6	5	2	4	6	4	1	9	1	1	8	1	1	1	1	9	1	1	1	1	1	8	4	2	5	1	3	1	7	3	6	9	8	7	7	8	4	3
5/9/2022 5:50:45	5/9/2022 6:12:17	0	100	1292	1	5/9/2022 6:12:17	R_RzaGi6sDFX63OkV	anonymous	EN	5f1b21144ad7582bc60e7994	3	7	7	2	6	6	6	3	7	3	6	2	2	2	2	2	8	2	3	2	2	3	5	2	2	2	3	4	1	7	7	7	5	9	7	3	7	4	3
5/9/2022 5:31:57	5/9/2022 6:12:18	0	100	2420	1	5/9/2022 6:12:18	R_31TpLEmBNIzGklN	anonymous	EN	5e19b24b2bf9512392d6dd90	6	6	7	2	1	1	1	1	8	1	4	8	2	2	4	2	8	1	1	1	1	1	7	8	5	4	1	1	1	8	8	1	3	5	7	1	8	1	7
5/9/2022 5:59:37	5/9/2022 6:12:18	0	100	761	1	5/9/2022 6:12:18	R_1IGCrw4L7Xu95Wf	anonymous	EN	6156b43d20238135bb48095c	7	6	7	3	6	6	4	3	7	3	6	3	4	3	3	2	7	2	1	2	2	2	7	2	3	2	3	2	1	7	7	6	3	7	6	8	6	3	4
5/9/2022 5:59:02	5/9/2022 6:12:26	0	100	803	1	5/9/2022 6:12:26	R_3isqRjHr2eNuNyl	anonymous	EN	5f12198f25f197000c64a5b2	7	6	7	1	5	4	4	1	9	1	2	8	2	1	1	1	9	1	1	1	1	1	9	1	6	8	1	4	5	5	7	9	4	7	8	9	9	2	5
5/9/2022 5:48:43	5/9/2022 6:12:43	0	100	1439	1	5/9/2022 6:12:43	R_31tJcVUbnQcnFFr	anonymous	EN	572915440802f2000e3f1afe	5	7	8	2	5	5	7	2	7	2	6	3	2	5	3	2	8	2	2	3	3	2	7	5	5	7	3	9	1	8	7	8	3	4	8	4	8	2	3
5/9/2022 5:56:54	5/9/2022 6:12:45	0	100	950	1	5/9/2022 6:12:45	R_3kjHYaqd0VjJN0K	anonymous	EN	5b8bfff214e8c60001052fbd	6	7	7	3	6	5	4	3	7	3	7	8	2	2	3	3	8	2	3	2	3	3	7	2	3	5	5	5	3	7	7	7	4	3	8	7	8	4	4
5/9/2022 5:51:00	5/9/2022 6:13:20	0	100	1339	1	5/9/2022 6:13:21	R_3HYc0IoIxA2erf8	anonymous	EN	599407e53ae1c80001106244	3	5	3	2	2	2	3	1	9	1	6	8	2	2	1	1	9	2	1	1	1	1	9	2	2	5	2	3	1	6	7	5	4	8	6	4	9	7	4
5/9/2022 5:55:38	5/9/2022 6:13:22	0	100	1064	1	5/9/2022 6:13:22	R_3lM5hHg0KkIlWi0	anonymous	EN	5ea055d3e106cc0009e70169	2	4	2	1	2	3	2	1	9	1	2	9	1	1	1	1	9	1	1	1	1	1	9	8	6	6	1	1	1	9	9	9	3	4	9	5	8	5	3
5/9/2022 5:50:45	5/9/2022 6:13:23	0	100	1358	1	5/9/2022 6:13:24	R_10DwYVaiSpN1K1n	anonymous	EN	5943ddbff8bfc00001985d47	5	7	5	5	6	4	6	2	8	2	4	7	2	3	3	1	8	1	2	3	1	3	6	2	6	4	2	2	1	7	8	9	6	7	6	9	8	6	3
5/9/2022 5:59:09	5/9/2022 6:13:35	0	100	866	1	5/9/2022 6:13:35	R_UiS1IPY36A8w2D7	anonymous	EN	5cd310705882710018e544b0	6	6	6	5	6	6	5	1	9	1	5	9	1	1	1	1	9	1	1	1	1	1	9	9	9	5	9	1	1	6	5	9	5	3	7	4	7	6	5
5/9/2022 5:56:58	5/9/2022 6:14:03	0	100	1025	1	5/9/2022 6:14:03	R_1DBAF0P1aMKwB2q	anonymous	EN	5b16d9d23522660001b3c970	6	7	7	2	6	5	4	2	9	4	7	7	2	5	3	2	9	2	5	2	1	2	8	6	3	5	2	2	1	9	8	3	1	6	8	5	7	3	5
5/9/2022 5:56:51	5/9/2022 6:14:07	0	100	1035	1	5/9/2022 6:14:07	R_ZzeAh4vLRX827LP	anonymous	EN	6098d1e12b9970925b41828d	6	6	6	4	6	6	6	2	9	2	5	8	2	3	2	1	9	2	1	1	1	1	8	7	4	6	3	1	1	3	6	5	3	5	6	5	8	6	5
5/9/2022 5:53:07	5/9/2022 6:14:14	0	100	1266	1	5/9/2022 6:14:14	R_28UNy6p3TDoqJ1o	anonymous	EN	5ec39be059dafe01d81ffaf0	6	6	7	3	6	4	3	1	9	2	9	7	4	5	5	5	9	2	1	2	1	2	8	9	5	5	1	4	1	7	8	1	1	8	8	1	9	7	7
5/9/2022 5:44:44	5/9/2022 6:14:22	0	100	1777	1	5/9/2022 6:14:22	R_3incR2k915IcA0z	anonymous	EN	612d18baf58abea6585a18e7	2	3	4	3	3	1	1	7	3	5	8	2	4	3	6	5	4	3	5	4	1	1	7	4	7	2	3	8	1	9	5	8	7	9	7	9	9	7	5
5/9/2022 5:55:29	5/9/2022 6:16:12	0	100	1243	1	5/9/2022 6:16:12	R_24cjV52mwxfsEH8	anonymous	EN	5fe33a4cbf9ae4f929bad4b4	6	6	5	3	5	6	6	3	7	3	9	7	3	7	4	2	8	4	4	2	2	2	7	7	7	5	3	8	1	8	8	8	3	7	8	8	9	3	2
5/9/2022 5:58:25	5/9/2022 6:17:15	0	100	1129	1	5/9/2022 6:17:15	R_3dMkbD5kY1OdhDD	anonymous	EN	60243c357e64550d96eb47f6	4	6	6	2	3	3	3	1	9	1	3	6	2	1	1	1	9	1	1	1	1	1	8	7	8	8	1	2	1	4	4	1	2	7	4	2	8	7	1
5/9/2022 6:02:56	5/9/2022 6:17:47	0	100	890	1	5/9/2022 6:17:47	R_3n7rrm6BICC2sby	anonymous	EN	5bc73b9f821054000181a853	6	7	5	4	5	4	4	2	7	2	5	6	2	3	2	2	8	2	2	3	2	2	8	7	3	6	3	3	1	4	7	7	2	5	6	4	8	2	3
5/9/2022 5:56:43	5/9/2022 6:17:50	0	100	1267	1	5/9/2022 6:17:50	R_2y88rJA7gM7jBy3	anonymous	EN	5bb7b83ab791890001f4fd90	5	5	6	1	4	6	5	1	9	1	2	8	1	1	1	1	9	1	1	1	1	1	9	6	4	5	1	2	1	9	9	6	6	8	9	5	9	5	4
5/9/2022 6:05:19	5/9/2022 6:18:00	0	100	760	1	5/9/2022 6:18:00	R_1LnuKoFouNwNCvg	anonymous	EN	5adef952f6b58c0001fa755b	8	6	9	9	8	7	8	2	9	1	8	1	2	2	3	1	9	1	3	1	1	4	9	7	6	7	4	9	6	5	5	3	2	1	7	5	5	4	2
5/9/2022 5:51:15	5/9/2022 6:03:40	0	100	744	1	5/9/2022 6:18:40	R_1dbFxIViZ7jFACL	anonymous	EN	5edf94ca75bfd126354e13b9	4	4	3	2	3	3	2	2	8	3	4	2	3	2	3	3	8	2	2	2	2	1	7	6	3	5	2	8	1	4	3	2	2	6	4	3	5	4	2
5/9/2022 5:54:05	5/9/2022 6:18:48	0	100	1482	1	5/9/2022 6:18:48	R_2uyyAG6StmrFmSx	anonymous	EN	5fe8be5dad8fba7b047f7f7d	3	4	6	2	4	5	4	4	6	4	7	6	4	4	3	4	6	6	3	3	2	3	6	3	6	2	3	7	1	7	7	8	4	7	5	7	9	6	7
5/9/2022 5:51:17	5/9/2022 6:19:18	0	100	1680	1	5/9/2022 6:19:18	R_1X44PoU4QYx9wfn	anonymous	EN	56a80408c89737000b22bd37	6	5	8	5	3	3	3	9	2	7	9	2	9	9	8	9	2	3	6	8	1	1	5	2	1	5	7	9	1	6	6	8	2	8	7	6	8	3	2
5/9/2022 5:56:31	5/9/2022 6:19:57	0	100	1406	1	5/9/2022 6:19:58	R_28Tfs56f2uB4Oy1	anonymous	EN	5da9a1659413e4001505d7f7	6	8	8	5	7	7	6	2	7	1	5	7	1	2	2	1	7	2	2	1	1	1	7	2	2	3	1	1	1	7	6	2	2	4	8	1	9	3	7
5/9/2022 5:56:59	5/9/2022 6:22:42	0	100	1542	1	5/9/2022 6:22:42	R_RnoPAurc1FS2ZcR	anonymous	EN	5e3d74bee1562a032aae5c87	7	6	7	4	6	5	5	1	8	5	6	7	6	3	3	1	8	1	2	5	3	1	7	8	7	5	2	3	6	8	7	8	4	5	8	8	8	2	3
5/9/2022 6:01:44	5/9/2022 6:24:52	0	100	1388	1	5/9/2022 6:24:52	R_dbqcvhBCiX8SvBv	anonymous	EN	60a8d1c977c7418c23b0eeb0	4	6	5	2	4	7	1	4	8	5	6	5	4	6	3	3	7	4	4	3	2	3	5	5	5	3	7	9	2	3	4	7	4	1	6	6	9	3	4
5/9/2022 5:51:12	5/9/2022 6:25:02	0	100	2029	1	5/9/2022 6:25:02	R_2wtr46SwoBW5FNj	anonymous	EN	5e28456cb66c4d016fd05e57	2	4	6	2	3	1	2	1	9	2	5	8	2	2	4	1	9	2	3	1	1	2	7	3	2	1	1	3	5	5	7	1	5	2	8	1	5	3	2
5/9/2022 5:59:06	5/9/2022 6:30:43	0	100	1896	1	5/9/2022 6:30:43	R_3p6efUHwyZ7sa5H	anonymous	EN	59b73df56039190001eaa9e7	2	3	1	1	1	1	1	1	9	1	4	9	1	1	1	1	9	1	1	1	1	1	9	9	9	9	1	1	1	2	2	9	9	2	3	9	9	2	5
5/9/2022 5:37:42	5/9/2022 6:36:10	0	100	3507	1	5/9/2022 6:36:10	R_1gBY5aAu2U9KT7K	anonymous	EN	57b6dfafe2d5a60001099543	4	6	5	2	5	4	4	2	7	2	7	4	2	2	2	3	6	2	3	2	1	1	7	3	3	5	2	6	1	6	7	7	4	7	5	8	7	6	5
5/9/2022 5:43:07	5/9/2022 6:43:00	0	100	3592	1	5/9/2022 6:43:00	R_1jTKfEnbQhSzii8	anonymous	EN	61bb378240db417c1a138a82	3	6	3	1	2	2	2	1	9	1	4	8	1	1	1	1	9	1	1	2	1	1	8	5	7	5	1	1	1	7	6	8	3	9	6	3	8	5	4
5/9/2022 5:48:15	5/9/2022 6:43:04	0	100	3289	1	5/9/2022 6:43:05	R_1BLJIgMsP3bM1wJ	anonymous	EN	5e52e61c618c572f1a127eff	4	4	6	3	5	6	3	9	9	1	4	1	3	6	1	1	7	1	1	1	1	1	5	1	6	9	7	4	1	4	6	7	3	7	7	9	9	3	6
5/9/2022 5:53:52	5/9/2022 6:46:38	0	100	3166	1	5/9/2022 6:46:39	R_SB4Ws7gRhq9PXFL	anonymous	EN	5cd54e60b7928300012a005c	1	1	1	1	1	1	1	1	9	1	3	8	1	1	1	1	9	1	1	1	1	1	5	1	1	5	1	1	1	5	5	5	5	5	5	9	9	5	3
5/9/2022 5:57:17	5/9/2022 6:57:10	0	100	3592	1	5/9/2022 6:57:10	R_1eUIMMubRt0wMzr	anonymous	EN	60cf625abd35ba174a6a3c31	3	5	5	2	5	3	1	1	8	2	5	3	2	3	2	1	7	1	2	2	1	1	7	6	6	5	2	2	1	3	3	4	3	3	3	3	8	2	3
5/9/2022 6:59:59	5/9/2022 7:14:02	0	100	842	1	5/9/2022 7:14:03	R_1fm75HyEKlsW6G6	anonymous	EN	5e130b3f54e2f09436f73393	5	6	7	7	7	6	6	2	6	2	5	5	2	5	5	1	7	2	5	1	3	1	8	1	1	5	4	8	1	7	3	6	3	5	4	9	6	2	2
5/9/2022 7:15:15	5/9/2022 7:23:03	0	100	468	1	5/9/2022 7:23:04	R_3O7TmYtqypel9w1	anonymous	EN	59b5ab85834a170001d60a1f	3	3	6	2	2	3	4	2	6	3	7	4	3	5	4	2	3	3	3	3	2	2	4	3	3	4	3	2	2	7	4	4	4	7	6	6	6	4	3
5/9/2022 5:50:57	5/9/2022 7:23:42	0	100	5564	1	5/9/2022 7:23:42	R_yjMTJ0x3S8imQCd	anonymous	EN	5ce9ae94be3e050017bf8611	3	4	3	2	3	2	1	3	6	3	6	5	3	2	4	2	6	3	2	1	1	3	8	4	3	5	3	6	1	8	8	6	3	9	7	7	9	6	4
5/9/2022 7:15:19	5/9/2022 7:27:35	0	100	735	1	5/9/2022 7:27:35	R_2ePt5qjFyOw7IWg	anonymous	EN	5da4a23630871900154e0d5c	2	2	1	1	1	1	2	2	8	2	7	7	2	2	2	2	8	2	2	1	1	1	9	1	2	1	3	7	1	9	9	9	1	8	9	7	9	4	2
5/9/2022 7:30:16	5/9/2022 7:41:22	0	100	666	1	5/9/2022 7:41:23	R_3gM0EfRXvyEeO74	anonymous	EN	5dc151136bba9b0b6d979aa8	3	4	3	2	3	2	4	1	9	1	8	9	1	2	2	1	8	1	1	1	1	1	6	1	1	5	1	1	1	6	8	5	4	5	8	3	9	3	4
[truncated: 131 more columns]
